# Supplementary material for: Nonaaqua­praseodymium triiodide–thio­urea (1/2)
Source: Acta Crystallogr Sect E Struct Rep Online. 2012 Jan 7;68(Pt 2):m110. doi: 10.1107/S1600536811054663 (PMC3274854; doi:10.1107/S1600536811054663)
Supplement: Supplementary file 1 [file e-68-0m110-sup1.cif]

##############################################################################
#                                                                            #
# This CIF contains the data in a paper accepted for publication in          #
# Acta Crystallographica Section E. It conforms to the requirements of       #
# Notes for Authors for Acta Crystallographica Section E, and has been       #
# peer reviewed under the auspices of the IUCr Commission on Journals.       #
#                                                                            #
# Full details of the Crystallographic Information File format               #
# are given in the paper "The Crystallographic Information File (CIF):       #
# a New Standard Archive File for Crystallography" by S. R. Hall, F. H.      #
# Allen and I. D. Brown [Acta Cryst. (1991), A47, 655-685].                  #
#                                                                            #
# The current version of the core CIF dictionary is obtainable from          #
# ftp://ftp.iucr.org/pub/cif_core.dic.                                       #
#                                                                            #
# Software is freely available for graphical display of the structure(s)     #
# in this CIF. For information consult the CIF software page                 #
# http://www.iucr.org/resources/cif/software.                                #
#                                                                            #
# This file may be used for bona fide research purposes within the           #
# scientific community so long as proper attribution is given to the journal # 
# article from which it was obtained.                                        #
#                                                                            #
##############################################################################
data_global
_audit_creation_method     'from SHELXL97 CIF and IUCr SHELXL97-template'
_journal_date_recd_electronic     2011-11-21
_journal_date_accepted     2011-12-19
_journal_name_full     'Acta Crystallographica, Section E'
_journal_year     2012
_journal_volume     68
_journal_issue      2
_journal_page_first     m110
_journal_page_last     m110
_journal_paper_category     QM
_journal_paper_doi     10.1107/S1600536811054663
_journal_coeditor_code     RK2319
_publ_contact_author_name
;
Dr Dmitry V. Albov
;
_publ_contact_author_address
;
Chemistry Department, Moscow State University,
Leninskiye Gory, Moscow 119992, Russia
;
_publ_contact_author_email
;
dmitryalbov@yandex.ru
;
_publ_contact_author_phone
;
+7 495 939 3654
;
_publ_section_title
;
Nonaaquapraseodymium triiodide--thiourea (1/2)
;
loop_
    _publ_author_name
    _publ_author_footnote
    _publ_author_address
    'Taisia A. Antonenko' .
;
Department of Inorganic Chemistry,
M. V. Lomonosov Moscow State University of Fine Chemical Technologies,
86 Vernadskogo Av., Moscow 119571, Russian Federation
;
    'Lyudmila Yu. Alikberova' .
;
Department of Inorganic Chemistry,
M. V. Lomonosov Moscow State University of Fine Chemical Technologies,
86 Vernadskogo Av., Moscow 119571, Russian Federation
;
    'Dmitry V. Albov' .
;
Chemistry Department, Moscow State University,
Leninskiye Gory, Moscow 119992, Russian Federation
;
data_I
_audit_creation_method     'SHELXL97'
_chemical_name_systematic
;
Nonaaquapraseodymium triiodide--thiourea (1/2)
;
_chemical_name_common     ?
_chemical_formula_moiety     'Pr H18 O9 3+, 3(I -), 2(C H4 N2 S)'
_chemical_formula_sum     'C2 H26 I3 N4 O9 Pr S2'
_chemical_formula_iupac     '[Pr (H2 O)9] I3, 2C H4 N2 S'
_chemical_formula_weight     836.00
_chemical_melting_point     ?
_symmetry_cell_setting     monoclinic
_symmetry_space_group_name_H-M     'C 2/c'
_symmetry_space_group_name_Hall     '-C 2yc'
loop_
    _symmetry_equiv_pos_as_xyz
    'x, y, z'
    '-x, y, -z+1/2'
    'x+1/2, y+1/2, z'
    '-x+1/2, y+1/2, -z+1/2'
    '-x, -y, -z'
    'x, -y, z-1/2'
    '-x+1/2, -y+1/2, -z'
    'x+1/2, -y+1/2, z-1/2'
_cell_length_a     24.934(18)
_cell_length_b     8.439(3)
_cell_length_c     14.143(8)
_cell_angle_alpha     90.00
_cell_angle_beta     124.68(5)
_cell_angle_gamma     90.00
_cell_volume     2447(3)
_cell_formula_units_Z     4
_cell_measurement_reflns_used     25
_cell_measurement_theta_min     12
_cell_measurement_theta_max     13
_cell_measurement_temperature     295(2)
_exptl_crystal_description     'prism'
_exptl_crystal_colour     'light green'
_exptl_crystal_size_max     0.20
_exptl_crystal_size_mid     0.20
_exptl_crystal_size_min     0.20
_exptl_crystal_density_diffrn     2.269
_exptl_crystal_density_meas     ?
_exptl_crystal_density_method     'not measured'
_exptl_crystal_F_000     1552
_exptl_absorpt_coefficient_mu     3.162
_exptl_absorpt_correction_type     psi-scan
_exptl_absorpt_process_details     '(North <i>et al.</i>, 1968)'
_exptl_absorpt_correction_T_min     0.4049
_exptl_absorpt_correction_T_max     0.5915
_exptl_special_details
;
North <i>et al.</i>, 1968. Number of \y--scan sets used was 5.
Theta correction was applied. Averaged transmission function was used.
Fourier smoothing - Window value 3.
;
_diffrn_ambient_temperature     295(2)
_diffrn_radiation_type     'Agk\a'
_diffrn_radiation_wavelength     0.56085
_diffrn_radiation_source     'fine--focus sealed tube'
_diffrn_radiation_monochromator     'graphite'
_diffrn_measurement_device_type     'Enraf--Nonius CAD-4'
_diffrn_measurement_device     '\k--geometry diffractometer'
_diffrn_measurement_method     'non-profiled \w'
_diffrn_reflns_number     2309
_diffrn_reflns_av_R_equivalents     0.000
_diffrn_reflns_av_sigmaI/netI     0.2476
_diffrn_reflns_theta_min     1.57
_diffrn_reflns_theta_max     19.97
_diffrn_reflns_theta_full     19.97
_diffrn_measured_fraction_theta_max     1.000
_diffrn_measured_fraction_theta_full     1.000
_diffrn_reflns_limit_h_min     -30
_diffrn_reflns_limit_h_max     24
_diffrn_reflns_limit_k_min     0
_diffrn_reflns_limit_k_max     10
_diffrn_reflns_limit_l_min     0
_diffrn_reflns_limit_l_max     17
_diffrn_standards_number     1
_diffrn_standards_interval_time     120
_diffrn_standards_decay_%     2
loop_
    _diffrn_standard_refln_index_h
    _diffrn_standard_refln_index_k
    _diffrn_standard_refln_index_l
    18 0 -8
_refine_special_details
;
 Refinement of <i>F</i>^2^ against ALL reflections. The weighted
 <i>R</i>--factor <i>wR</i> and goodness of fit <i>S</i> are based on
 <i>F</i>^2^, conventional <i>R</i>--factors <i>R</i> are based on <i>F</i>,
 with <i>F</i> set to zero for negative <i>F</i>^2^. The threshold expression
 of <i>F</i>^2^ > \s(<i>F</i>^2^) is used only for calculating
 <i>R</i>--factors(gt) <i>etc</i>. and is not relevant to the choice of
 reflections for refinement. <i>R</i>--factors based on <i>F</i>^2^ are
 statistically about twice as large as those based on <i>F</i>, and
 <i>R</i>--factors based on ALL data will be even larger.
;
_reflns_number_total     2309
_reflns_number_gt     1827
_reflns_threshold_expression     I>2\s(I)
_refine_ls_structure_factor_coef     Fsqd
_refine_ls_matrix_type     full
_refine_ls_R_factor_all     0.0555
_refine_ls_R_factor_gt     0.0404
_refine_ls_wR_factor_gt     0.0896
_refine_ls_wR_factor_ref     0.0998
_refine_ls_goodness_of_fit_ref     0.993
_refine_ls_restrained_S_all     0.993
_refine_ls_number_reflns     2309
_refine_ls_number_parameters     98
_refine_ls_number_restraints     0
_refine_ls_hydrogen_treatment     constr
_refine_ls_weighting_scheme     calc
_refine_ls_weighting_details
         'calc w=1/[\s^2^(Fo^2^)+(0.0486P)^2^+1.3974P] where P=(Fo^2^+2Fc^2^)/3'
_atom_sites_solution_hydrogens     geom
_atom_sites_solution_primary     direct
_atom_sites_solution_secondary     difmap
_refine_ls_shift/su_max     0.000
_refine_ls_shift/su_mean     0.000
_refine_diff_density_max     1.238
_refine_diff_density_min     -0.877
_refine_ls_extinction_method     none
_refine_ls_extinction_coef     ?
loop_
    _atom_type_symbol
    _atom_type_description
    _atom_type_scat_dispersion_real
    _atom_type_scat_dispersion_imag
    _atom_type_scat_source
    'C' 'C' 0.0015 0.0009
                         'International Tables Vol C Tables 4.2.6.8 and 6.1.1.4'
    'H' 'H' 0.0000 0.0000
                         'International Tables Vol C Tables 4.2.6.8 and 6.1.1.4'
    'I' 'I' -0.8919 1.1868
                         'International Tables Vol C Tables 4.2.6.8 and 6.1.1.4'
    'N' 'N' 0.0030 0.0019
                         'International Tables Vol C Tables 4.2.6.8 and 6.1.1.4'
    'O' 'O' 0.0056 0.0036
                         'International Tables Vol C Tables 4.2.6.8 and 6.1.1.4'
    'Pr' 'Pr' -0.5424 1.8624
                         'International Tables Vol C Tables 4.2.6.8 and 6.1.1.4'
    'S' 'S' 0.0826 0.0763
                         'International Tables Vol C Tables 4.2.6.8 and 6.1.1.4'
_computing_data_collection     '<i>CAD-4 EXPRESS</i> (Enraf--Nonius, 1989)'
_computing_cell_refinement     '<i>CAD-4 EXPRESS</i> (Enraf--Nonius, 1989)'
_computing_data_reduction     '<i>XCAD4</i> (Harms & Wocadlo, 1995)'
_computing_structure_solution     '<i>SHELXS97</i> (Sheldrick, 2008)'
_computing_structure_refinement     '<i>SHELXL97</i> (Sheldrick, 2008)'
_computing_molecular_graphics     '<i>Mercury</i> (Macrae <i>et al.</i>, 2006)'
_computing_publication_material     '<i>WinGX</i> (Farrugia, 1999)'
loop_
    _atom_site_type_symbol
    _atom_site_label
    _atom_site_fract_x
    _atom_site_fract_y
    _atom_site_fract_z
    _atom_site_U_iso_or_equiv
    _atom_site_adp_type
    _atom_site_calc_flag
    _atom_site_refinement_flags
    _atom_site_occupancy
    _atom_site_symmetry_multiplicity
    _atom_site_disorder_assembly
    _atom_site_disorder_group
    Pr Pr1 0.5000 0.80167(6) 0.2500 0.03210(15) Uani d S 1 2 . .
    O O1 0.5000 1.1003(7) 0.2500 0.0419(15) Uani d S 1 2 . .
    O O2 0.5919(2) 0.6295(6) 0.2854(4) 0.0547(13) Uani d . 1 1 . .
    O O3 0.5369(3) 0.6201(7) 0.4163(4) 0.0619(14) Uani d . 1 1 . .
    O O4 0.5386(3) 0.9090(6) 0.1328(5) 0.0604(14) Uani d . 1 1 . .
    O O5 0.6059(2) 0.9151(7) 0.4141(5) 0.0705(17) Uani d . 1 1 . .
    I I1 0.2500 0.7500 0.0000 0.0930(4) Uani d S 1 2 . .
    I I2 0.36775(2) 0.71928(6) 0.45157(4) 0.04941(17) Uani d . 1 1 . .
    S S1 0.57937(10) 0.7171(2) 0.66733(17) 0.0466(4) Uani d . 1 1 . .
    C C1 0.6621(4) 0.7453(8) 0.7467(7) 0.0489(18) Uani d . 1 1 . .
    N N11 0.6976(4) 0.6708(17) 0.7270(10) 0.160(6) Uani d . 1 1 . .
    H H11A 0.7387 0.6912 0.7657 0.192 Uiso calc R 1 1 . .
    H H11B 0.6812 0.5988 0.6747 0.192 Uiso calc R 1 1 . .
    N N12 0.6906(4) 0.8508(17) 0.8263(9) 0.170(6) Uani d . 1 1 . .
    H H12A 0.7319 0.8661 0.8622 0.204 Uiso calc R 1 1 . .
    H H12B 0.6683 0.9061 0.8437 0.204 Uiso calc R 1 1 . .
loop_
    _atom_site_aniso_label
    _atom_site_aniso_U_11
    _atom_site_aniso_U_22
    _atom_site_aniso_U_33
    _atom_site_aniso_U_12
    _atom_site_aniso_U_13
    _atom_site_aniso_U_23
    Pr1 0.0272(2) 0.0302(2) 0.0343(3) 0.000 0.0148(2) 0.000
    O1 0.051(4) 0.031(3) 0.052(4) 0.000 0.034(3) 0.000
    O2 0.050(3) 0.051(3) 0.058(3) 0.013(2) 0.028(3) -0.010(3)
    O3 0.075(4) 0.058(3) 0.040(3) 0.021(3) 0.026(3) 0.019(3)
    O4 0.081(4) 0.046(3) 0.079(4) -0.017(3) 0.060(3) -0.010(3)
    O5 0.039(3) 0.058(3) 0.075(4) 0.006(3) 0.009(3) -0.031(3)
    I1 0.0320(4) 0.1182(9) 0.0991(8) -0.0120(4) 0.0196(5) 0.0195(6)
    I2 0.0496(3) 0.0431(3) 0.0541(3) 0.0015(2) 0.0286(3) -0.0034(2)
    S1 0.0478(10) 0.0444(10) 0.0513(10) 0.0068(8) 0.0304(9) 0.0000(8)
    C1 0.060(5) 0.048(4) 0.052(4) 0.002(4) 0.040(4) -0.004(3)
    N11 0.053(5) 0.244(15) 0.160(10) -0.019(8) 0.047(6) -0.129(11)
    N12 0.075(6) 0.240(15) 0.156(10) -0.030(8) 0.042(7) -0.151(11)
_geom_special_details
;
 All s.u.'s (except the s.u. in the dihedral angle between two l.s. planes) are
 estimated using the full covariance matrix. The cell s.u.'s are taken into
 account individually in the estimation of s.u.'s in distances, angles and
 torsion angles; correlations between s.u.'s in cell parameters are only used
 when they are defined by crystal symmetry. An approximate (isotropic)
 treatment of cell s.u.'s is used for estimating s.u.'s involving l.s. planes.
;
loop_
    _geom_bond_atom_site_label_1
    _geom_bond_atom_site_label_2
    _geom_bond_site_symmetry_2
    _geom_bond_distance
    _geom_bond_publ_flag
    Pr1 O3 2_655 2.503(5) ?
    Pr1 O3 . 2.503(5) ?
    Pr1 O5 . 2.511(5) ?
    Pr1 O5 2_655 2.511(5) ?
    Pr1 O2 2_655 2.512(5) ?
    Pr1 O2 . 2.512(5) ?
    Pr1 O4 . 2.512(5) ?
    Pr1 O4 2_655 2.512(5) ?
    Pr1 O1 . 2.520(6) ?
    S1 C1 . 1.713(10) ?
    C1 N11 . 1.240(12) ?
    C1 N12 . 1.287(11) ?
    N11 H11A . 0.8600 ?
    N11 H11B . 0.8600 ?
    N12 H12A . 0.8600 ?
    N12 H12B . 0.8600 ?
loop_
    _geom_angle_atom_site_label_1
    _geom_angle_atom_site_label_2
    _geom_angle_atom_site_label_3
    _geom_angle_site_symmetry_1
    _geom_angle_site_symmetry_3
    _geom_angle
    _geom_angle_publ_flag
    O3 Pr1 O3 2_655 . 104.5(3) ?
    O3 Pr1 O5 2_655 . 137.14(18) ?
    O3 Pr1 O5 . . 74.6(2) ?
    O3 Pr1 O5 2_655 2_655 74.6(2) ?
    O3 Pr1 O5 . 2_655 137.14(18) ?
    O5 Pr1 O5 . 2_655 135.2(3) ?
    O3 Pr1 O2 2_655 2_655 69.67(18) ?
    O3 Pr1 O2 . 2_655 68.84(18) ?
    O5 Pr1 O2 . 2_655 139.9(2) ?
    O5 Pr1 O2 2_655 2_655 71.06(17) ?
    O3 Pr1 O2 2_655 . 68.84(18) ?
    O3 Pr1 O2 . . 69.67(18) ?
    O5 Pr1 O2 . . 71.06(17) ?
    O5 Pr1 O2 2_655 . 139.9(2) ?
    O2 Pr1 O2 2_655 . 109.3(3) ?
    O3 Pr1 O4 2_655 . 71.02(17) ?
    O3 Pr1 O4 . . 140.07(18) ?
    O5 Pr1 O4 . . 82.9(2) ?
    O5 Pr1 O4 2_655 . 81.32(19) ?
    O2 Pr1 O4 2_655 . 136.54(17) ?
    O2 Pr1 O4 . . 72.02(19) ?
    O3 Pr1 O4 2_655 2_655 140.07(18) ?
    O3 Pr1 O4 . 2_655 71.02(17) ?
    O5 Pr1 O4 . 2_655 81.32(19) ?
    O5 Pr1 O4 2_655 2_655 82.9(2) ?
    O2 Pr1 O4 2_655 2_655 72.02(19) ?
    O2 Pr1 O4 . 2_655 136.54(17) ?
    O4 Pr1 O4 . 2_655 137.7(2) ?
    O3 Pr1 O1 2_655 . 127.76(13) ?
    O3 Pr1 O1 . . 127.76(13) ?
    O5 Pr1 O1 . . 67.59(13) ?
    O5 Pr1 O1 2_655 . 67.59(13) ?
    O2 Pr1 O1 2_655 . 125.34(13) ?
    O2 Pr1 O1 . . 125.34(13) ?
    O4 Pr1 O1 . . 68.86(12) ?
    O4 Pr1 O1 2_655 . 68.86(12) ?
    N11 C1 N12 . . 115.9(9) ?
    N11 C1 S1 . . 122.0(7) ?
    N12 C1 S1 . . 122.0(7) ?
    C1 N11 H11A . . 120.0 ?
    C1 N11 H11B . . 120.0 ?
    H11A N11 H11B . . 120.0 ?
    C1 N12 H12A . . 120.0 ?
    C1 N12 H12B . . 120.0 ?
    H12A N12 H12B . . 120.0 ?
