# Supplementary material for: Nonaaqua­praseodymium triiodide–thio­urea (1/2)
Source: Acta Crystallogr Sect E Struct Rep Online. 2012 Jan 7;68(Pt 2):m110. doi: 10.1107/S1600536811054663 (PMC3274854; doi:10.1107/S1600536811054663)
Supplement: Supplementary file 3 [file e-68-0m110-Isup3.hkl]

# 
# h,k,l, Fc-squared, Fo-squared, sigma(Fo-squared) and status flag 
# 
data_I
_shelx_title '  prthio in C 2/c' 
_shelx_refln_list_code          4 
_shelx_F_calc_maximum      823.58 
_exptl_crystal_F_000      1552.00 
_reflns_d_resolution_high  0.8211 
 
loop_ 
 _symmetry_equiv_pos_as_xyz 
 'x, y, z' 
 '-x, y, -z+1/2' 
 'x+1/2, y+1/2, z' 
 '-x+1/2, y+1/2, -z+1/2' 
 '-x, -y, -z' 
 'x, -y, z-1/2' 
 '-x+1/2, -y+1/2, -z' 
 'x+1/2, -y+1/2, z-1/2' 
 
_cell_length_a    24.9338 
_cell_length_b     8.4393 
_cell_length_c    14.1432 
_cell_angle_alpha  90.000 
_cell_angle_beta  124.676 
_cell_angle_gamma  90.000 
 
_shelx_F_squared_multiplier     1.000 
 
loop_ 
 _refln_index_h 
 _refln_index_k 
 _refln_index_l 
 _refln_F_squared_calc 
 _refln_F_squared_meas 
 _refln_F_squared_sigma 
 _refln_observed_status 
   2   0   0    11816.82    11960.01    766.57 o 
   4   0   0       82.79       96.04     64.89 o 
   6   0   0     2511.40     2370.82     83.50 o 
   8   0   0   245991.94   232234.81  35581.01 o 
  10   0   0       51.46       49.45     81.13 o 
  12   0   0    13417.10    13571.29    241.98 o 
  14   0   0    11247.23    10809.94    296.31 o 
  16   0   0    72354.53    74718.13   3312.99 o 
  18   0   0     9045.99     8505.55    293.93 o 
  20   0   0     7333.44     7202.19    376.58 o 
  22   0   0     5442.38     5887.47    262.43 o 
  24   0   0    17358.95    16907.47    433.61 o 
   1   1   0     1448.74     1441.46     85.42 o 
   3   1   0    17069.52    17161.47    585.29 o 
   5   1   0    15206.31    15074.92    293.89 o 
   7   1   0     3493.66     3510.39    100.20 o 
   9   1   0     3235.41     3234.99     92.73 o 
  11   1   0     7953.01     7835.03    131.49 o 
  13   1   0      390.78      398.44     82.45 o 
  15   1   0       18.65       60.49     97.62 o 
  17   1   0     2567.59     2235.49    143.73 o 
  19   1   0     4097.08     4109.46    171.83 o 
  21   1   0      401.32      329.56    139.99 o 
  23   1   0       30.57      139.63    139.63 o 
   0   2   0   587258.63   503039.22  61149.05 o 
   2   2   0     3382.40     3933.65    215.39 o 
   4   2   0     1816.56     2157.60    220.77 o 
   6   2   0      921.53     1094.43    148.80 o 
   8   2   0   165598.17   144027.64  12438.00 o 
  10   2   0     6513.13     6019.40    143.41 o 
  12   2   0    10708.04    10417.97   1070.21 o 
  14   2   0    16437.90    14523.47   1055.10 o 
  16   2   0    57416.41    61016.77   2387.04 o 
  18   2   0     8372.82     8518.61    245.86 o 
  20   2   0     2358.41     2944.55    187.12 o 
  22   2   0     2735.01     3417.03    297.74 o 
  24   2   0    12151.56    12249.79    438.63 o 
   1   3   0     2305.15     2485.90     99.27 o 
   3   3   0    73792.22    79793.26   3293.89 o 
   5   3   0    70560.99    76462.45   2694.66 o 
   7   3   0     4556.87     4969.42    130.15 o 
   9   3   0     5237.92     4980.87    194.09 o 
  11   3   0    36568.20    38403.16   2278.07 o 
  13   3   0     6708.78     6914.19    176.59 o 
  15   3   0      395.02      380.60    134.26 o 
  17   3   0     7147.36     8010.32    248.56 o 
  19   3   0    16282.36    17404.09    625.99 o 
  21   3   0     1763.12     2019.47    185.13 o 
  23   3   0      399.74      181.74    171.09 o 
   0   4   0    64611.21    61979.79   5448.72 o 
   2   4   0    13013.72    13589.87    389.81 o 
   4   4   0     6426.78     6589.50    413.86 o 
   6   4   0      206.89      423.17    111.08 o 
   8   4   0    52611.55    60933.33   3357.96 o 
  10   4   0    11783.19    13836.39    626.99 o 
  12   4   0     1168.54     1457.56    144.68 o 
  14   4   0     3439.50     3454.95    547.86 o 
  16   4   0    17263.17    15337.95    747.15 o 
  18   4   0     5366.57     4739.31    260.34 o 
  20   4   0        2.39      173.85    173.85 o 
  22   4   0       67.22      203.77    203.77 o 
   1   5   0     2655.54     3136.05    188.78 o 
   3   5   0    67489.50    70092.06   3902.39 o 
   5   5   0    52523.01    53335.10   2666.46 o 
   7   5   0      183.73      161.55    106.87 o 
   9   5   0     2723.39     2997.95    156.71 o 
  11   5   0    37021.61    42061.25   2514.45 o 
  13   5   0     6227.96     6625.98    422.49 o 
  15   5   0       30.85       62.48    158.76 o 
  17   5   0     3774.27     4274.37    229.16 o 
  19   5   0    15709.22    15476.38    612.78 o 
  21   5   0     1690.44     2055.43    315.97 o 
   0   6   0    16976.28    15794.38    464.75 o 
   2   6   0     2868.58     2846.95    156.87 o 
   4   6   0     4843.83     5309.69    200.17 o 
   6   6   0     3648.23     4043.84    170.28 o 
   8   6   0     3132.56     3186.99   1563.22 o 
  10   6   0     6389.58     6622.82    232.29 o 
  12   6   0      740.17      785.27    168.71 o 
  14   6   0     1484.83     1893.89    243.29 o 
  16   6   0      149.73       88.14    183.08 o 
  18   6   0     3232.65     3950.45    240.84 o 
  20   6   0      244.21      107.34    197.30 o 
   1   7   0      397.84      575.58    150.42 o 
   3   7   0    32296.75    33346.55   1650.23 o 
   5   7   0    20605.89    21249.48    433.64 o 
   7   7   0      145.07       88.58    160.06 o 
   9   7   0     1109.43     1429.84    199.58 o 
  11   7   0    17375.41    18504.04    749.39 o 
  13   7   0      965.49     1270.20    175.09 o 
  15   7   0     1100.60     1222.63    184.98 o 
  17   7   0     1664.45     1826.07    191.61 o 
   0   8   0     1058.32     1308.92    241.23 o 
   2   8   0     5322.41     5798.61    211.79 o 
   4   8   0     2913.59     2666.22    292.68 o 
   6   8   0     5115.79     4739.47    205.41 o 
   8   8   0     2002.68     2573.14    182.82 o 
  10   8   0     4147.29     3902.11    205.34 o 
  12   8   0     1284.69     1219.50    174.56 o 
  14   8   0     3338.62     3646.73    229.73 o 
   1   9   0     3261.99     2830.53    191.92 o 
   3   9   0     5777.60     5360.63    214.91 o 
   5   9   0     4626.98     4422.70    209.45 o 
   7   9   0      844.40     1129.47    180.57 o 
   9   9   0       56.53      136.35    158.15 o 
  11   9   0     3032.58     3210.52    193.66 o 
   0  10   0     6117.96     5503.36    305.51 o 
   2  10   0     3935.47     3471.82    208.42 o 
   4  10   0      850.26      636.40    154.91 o 
 -25   1   1      424.15      398.80    188.14 o 
 -23   1   1       48.86       32.21    236.37 o 
 -21   1   1    47234.66    53467.45   2658.63 o 
 -19   1   1       66.92      386.91    152.76 o 
 -17   1   1     3949.89     4420.10    210.20 o 
 -15   1   1     2794.94     2754.51    195.51 o 
 -13   1   1   141304.25   160068.72  12459.10 o 
 -11   1   1    33197.45    35414.53   2039.78 o 
  -9   1   1     7918.10     6060.02   1757.79 o 
  -7   1   1    62712.34    57916.86   7329.29 o 
  -5   1   1   324524.19   296464.22  20939.75 o 
  -3   1   1     6247.71     6698.95    371.85 o 
  -1   1   1    30571.55    29722.63   1413.76 o 
   1   1   1    65867.06    73852.50   9143.75 o 
   3   1   1   234569.63   223019.69  33961.66 o 
   5   1   1   137887.23   151563.34  12268.38 o 
   7   1   1   110056.45   117286.13  15339.32 o 
   9   1   1    92376.07    97481.52   5931.28 o 
  11   1   1    36706.67    40083.58   2810.67 o 
  13   1   1    40359.43    38101.80   4166.73 o 
  15   1   1    23860.86    26029.81   1765.87 o 
  17   1   1    14486.34    16051.40    752.96 o 
  19   1   1    13829.73    16494.55    992.14 o 
  21   1   1      879.83      640.75    212.40 o 
  23   1   1    14521.92    14590.67    499.86 o 
 -24   2   1     3357.98     3063.76    311.18 o 
 -22   2   1      135.94      275.47    175.56 o 
 -20   2   1     1720.93     1680.45    352.05 o 
 -18   2   1     6633.90     6102.35    248.76 o 
 -16   2   1     7334.43     6468.64    237.44 o 
 -14   2   1       45.04       53.08    212.27 o 
 -12   2   1     2525.57     2203.01    142.82 o 
 -10   2   1    22351.52    21788.90    767.57 o 
  -8   2   1     1692.26     1585.61    152.69 o 
  -6   2   1    19543.37    21087.03    906.25 o 
  -4   2   1     5883.84     5622.68    141.38 o 
  -2   2   1    36722.67    36243.76   1674.14 o 
   0   2   1     6046.42     5315.29    145.30 o 
   2   2   1      465.47      287.58     94.31 o 
   4   2   1    36415.16    39575.63   1843.66 o 
   6   2   1    60770.07    56796.03   2597.20 o 
   8   2   1     2622.85     2129.42    202.30 o 
  10   2   1      102.97       82.65    145.73 o 
  12   2   1     9148.89     8516.69    420.23 o 
  14   2   1    10550.71     9500.40    424.33 o 
  16   2   1      519.06      371.25    179.36 o 
  18   2   1     1153.27     1289.73    200.59 o 
  20   2   1     1800.74     1506.84    255.69 o 
  22   2   1      550.78      401.04    245.72 o 
 -23   3   1      175.49      172.63    188.73 o 
 -21   3   1    19371.61    18247.38   1844.21 o 
 -19   3   1      161.19      225.94    176.80 o 
 -17   3   1     4557.85     4056.99    387.80 o 
 -15   3   1     6759.82     5725.41    728.58 o 
 -13   3   1    61929.44    61558.80    556.29 o 
 -11   3   1    26054.09    23160.21    757.10 o 
  -9   3   1     2260.49     2155.74    135.08 o 
  -7   3   1    48263.90    45376.01   3652.91 o 
  -5   3   1   226034.78   229818.44  20100.95 o 
  -3   3   1    50377.82    52683.16   1702.88 o 
  -1   3   1      872.09     1119.30    403.91 o 
   1   3   1     7239.94    11194.15   4071.22 o 
   3   3   1    93243.84   106818.20  13307.53 o 
   5   3   1    30115.37    31724.89   4460.24 o 
   7   3   1    34483.24    37283.39   4429.69 o 
   9   3   1    35870.35    37250.39   3546.64 o 
  11   3   1    24465.62    25141.23   2008.24 o 
  13   3   1    17958.37    16995.53   1642.16 o 
  15   3   1    19028.38    16805.92    670.92 o 
  17   3   1     5830.88     4910.92    706.42 o 
  19   3   1     4956.62     5225.45    917.16 o 
  21   3   1      934.12      599.20    248.53 o 
 -22   4   1      230.87      617.54    179.76 o 
 -20   4   1      737.60     1079.68    174.79 o 
 -18   4   1    10354.53     9279.25    335.50 o 
 -16   4   1    17881.06    16436.92    782.15 o 
 -14   4   1      750.26      943.08    193.06 o 
 -12   4   1    15145.12    13644.74    657.71 o 
 -10   4   1    73351.45    72729.92   2467.04 o 
  -8   4   1    29166.55    29295.60    985.23 o 
  -6   4   1      735.85      930.91    150.56 o 
  -4   4   1    25694.90    25463.65    947.50 o 
  -2   4   1    84962.80    86828.70   3434.10 o 
   0   4   1    16378.99    17022.41    901.20 o 
   2   4   1     1016.26     1049.53    146.47 o 
   4   4   1    51020.65    50740.85   2416.58 o 
   6   4   1    49415.90    48694.34   1984.72 o 
   8   4   1      647.28      635.93    161.67 o 
  10   4   1      400.28      582.36    156.60 o 
  12   4   1    39470.27    40782.20   2481.80 o 
  14   4   1    28989.55    31963.25   1389.99 o 
  16   4   1      485.62      147.08    224.10 o 
  18   4   1     1480.56     1634.14    259.58 o 
  20   4   1     6394.41     7649.17    373.82 o 
 -21   5   1     3033.72     2303.99    292.77 o 
 -19   5   1     1347.14     1156.62    214.64 o 
 -17   5   1        0.63       44.03    184.34 o 
 -15   5   1        2.72        8.68    179.87 o 
 -13   5   1     6168.71     4861.81   1054.82 o 
 -11   5   1    16816.38    16456.55    587.89 o 
  -9   5   1     1094.22     1065.01    254.04 o 
  -7   5   1      102.78     2140.71   1158.14 o 
  -5   5   1    22414.03    24162.51    799.85 o 
  -3   5   1    24073.44    25222.65    878.87 o 
  -1   5   1      995.55     1374.54    161.04 o 
   1   5   1       24.56     2153.60   1467.80 o 
   3   5   1     8495.72     9573.62   1743.30 o 
   5   5   1    15722.56    16379.16   1511.18 o 
   7   5   1     4125.84     4284.01   1187.88 o 
   9   5   1     3540.22     4875.04    532.95 o 
  11   5   1      656.41      242.86    714.55 o 
  13   5   1    16779.42    18484.86    617.50 o 
  15   5   1     1689.03     1481.34    450.57 o 
  17   5   1      164.09       41.83    611.60 o 
  19   5   1      134.95      355.05    474.13 o 
 -20   6   1      311.22      211.60    184.66 o 
 -18   6   1     6236.52     5909.93    286.92 o 
 -16   6   1     6784.37     6373.51    312.38 o 
 -14   6   1      209.82      389.23    178.69 o 
 -12   6   1     9682.63     9268.51    404.33 o 
 -10   6   1    55690.71    52390.91   1729.64 o 
  -8   6   1    12720.13    12591.84    456.09 o 
  -6   6   1     6129.58     5360.37    260.92 o 
  -4   6   1    10570.87     9580.19    299.90 o 
  -2   6   1    77393.89    75269.07   1881.13 o 
   0   6   1    15045.29    15106.13    332.92 o 
   2   6   1        1.90       63.44    170.22 o 
   4   6   1    22916.27    22687.66   1197.59 o 
   6   6   1    26812.08    27021.42   1117.75 o 
   8   6   1      741.76      786.54    208.18 o 
  10   6   1       31.57      130.44    214.43 o 
  12   6   1    25149.04    26420.26   1772.02 o 
  14   6   1    17305.30    18348.63   1258.20 o 
  16   6   1       19.72      244.46    216.10 o 
  18   6   1      682.03      532.01    287.14 o 
 -19   7   1     3012.29     2796.01    242.82 o 
 -17   7   1     1527.49     1272.88    348.97 o 
 -15   7   1     2280.31     1677.71    379.37 o 
 -13   7   1      294.79      207.84    337.02 o 
 -11   7   1     7733.94     7500.34    317.38 o 
  -9   7   1     2845.91     2685.74    264.70 o 
  -7   7   1     6044.30     6098.90    373.34 o 
  -5   7   1      672.25      917.70    265.34 o 
  -3   7   1     8395.49     7589.11    423.93 o 
  -1   7   1     1500.17     1850.68    345.33 o 
   1   7   1     3290.00     3859.76    444.31 o 
   3   7   1      668.49      630.55    334.64 o 
   5   7   1    12469.55    12414.85   1300.95 o 
   7   7   1     1906.42     2244.35    255.25 o 
   9   7   1     2142.95     2804.92    281.69 o 
  11   7   1     1527.03     1399.68    262.33 o 
  13   7   1     7981.97     8503.26    356.14 o 
  15   7   1      691.86      834.18    248.97 o 
  17   7   1     1197.97     1746.08    281.36 o 
 -16   8   1     1148.77      647.46    294.89 o 
 -14   8   1     1399.95     1183.87    229.86 o 
 -12   8   1      964.61      994.67    223.45 o 
 -10   8   1    13984.04    13107.39    748.17 o 
  -8   8   1      604.07      418.24    256.46 o 
  -6   8   1    10433.34    10110.41    360.65 o 
  -4   8   1      449.20     1040.25    287.34 o 
  -2   8   1    20460.04    20114.38    805.28 o 
   0   8   1     1396.79     1150.74    244.46 o 
   2   8   1     1305.73     1247.00    229.87 o 
   4   8   1     6204.30     6335.67    315.16 o 
   6   8   1     9152.20     8929.59    483.26 o 
   8   8   1     1123.80      858.30    335.99 o 
  10   8   1      637.56      553.07    242.88 o 
  12   8   1     6010.11     5813.25    502.02 o 
  14   8   1     4211.51     4914.03    521.80 o 
 -11   9   1     1979.91     1958.66    256.71 o 
  -9   9   1      691.76      659.44    274.18 o 
  -7   9   1     4674.51     4729.07    417.87 o 
  -5   9   1     3868.67     4492.92    281.81 o 
  -3   9   1     2798.83     2534.03    250.63 o 
  -1   9   1     1820.13     1761.56    366.02 o 
   1   9   1     5245.33     6176.11    303.45 o 
   3   9   1     2368.92     2003.83    260.84 o 
   5   9   1     3611.01     3648.44    322.42 o 
   7   9   1     3543.30     3211.78    274.23 o 
   9   9   1     4512.33     5043.02    402.69 o 
  -6  10   1     3930.09     3418.11    285.18 o 
  -4  10   1       89.09      179.37    219.07 o 
  -2  10   1     1572.07     1408.41    328.22 o 
   0  10   1      299.56      488.51    214.21 o 
   2  10   1     1980.08     2011.76    332.33 o 
   4  10   1      521.50      272.43    257.35 o 
 -26   0   2    14131.31    15689.13    620.61 o 
 -24   0   2      329.89      364.40    210.16 o 
 -22   0   2    17643.95    19491.04    897.35 o 
 -20   0   2    18884.85    19784.74   1218.09 o 
 -18   0   2    27807.97    31102.94   1526.88 o 
 -16   0   2    36169.39    36073.84   1463.02 o 
 -14   0   2    67110.68    66807.91   2106.15 o 
 -12   0   2   159397.45   178613.61  12954.00 o 
 -10   0   2   158794.73   181335.34  11932.01 o 
  -8   0   2   127262.20   129289.21   9781.00 o 
  -6   0   2   207010.00   214070.00  15832.10 o 
  -4   0   2    70601.76    76112.68   1936.20 o 
  -2   0   2    34688.16    37932.39   1219.45 o 
   0   0   2     4810.61     5051.39    117.74 o 
   2   0   2   329426.16   320132.84  18042.01 o 
   4   0   2    84059.04    86906.58   1536.73 o 
   6   0   2    16468.11    16484.33    692.23 o 
   8   0   2    24937.04    24531.16    780.56 o 
  10   0   2   173953.30   165610.23  13751.00 o 
  12   0   2     9719.27     9290.38    295.50 o 
  14   0   2     8978.22     8866.01    311.88 o 
  16   0   2      803.17      759.15    213.68 o 
  18   0   2    45916.74    49315.04   1831.00 o 
  20   0   2      124.12      437.71    245.78 o 
  22   0   2      847.65      594.97    263.65 o 
 -25   1   2      398.30      410.95    203.25 o 
 -23   1   2     1364.38     1356.86    211.20 o 
 -21   1   2     1246.21     1164.25    186.52 o 
 -19   1   2      325.94      330.08    160.74 o 
 -17   1   2     6900.82     6389.47    255.36 o 
 -15   1   2     4880.74     4484.69    187.53 o 
 -13   1   2      712.21      699.29    131.20 o 
 -11   1   2      340.71      373.49    144.38 o 
  -9   1   2      233.96       36.85     98.67 o 
  -7   1   2     3987.93     3688.24    114.69 o 
  -5   1   2      156.96      246.06    104.89 o 
  -3   1   2     5090.08     6122.70    339.67 o 
  -1   1   2    27859.71    26605.24   1375.06 o 
   1   1   2      779.52      760.64    111.17 o 
   3   1   2     4240.17     4353.74    139.10 o 
   5   1   2    31750.85    34098.76   1610.98 o 
   7   1   2    35024.26    32806.13   1730.97 o 
   9   1   2     4277.12     3722.11    156.96 o 
  11   1   2       72.83       81.35    233.52 o 
  13   1   2     1722.56     1532.18    164.85 o 
  15   1   2     3102.64     2675.50    256.86 o 
  17   1   2      431.76      486.23    174.55 o 
  19   1   2        4.60      191.84    191.84 o 
  21   1   2      459.07      465.48    220.61 o 
 -26   2   2    10303.71    11511.27    511.75 o 
 -24   2   2      918.47      869.69    335.27 o 
 -22   2   2     7392.67     6248.69    771.18 o 
 -20   2   2     8902.11     7658.14   1935.93 o 
 -18   2   2    21812.18    16789.91   5380.26 o 
 -16   2   2    31605.10    27087.76   3140.17 o 
 -14   2   2    28649.53    23971.48   3544.12 o 
 -12   2   2    58558.89    53954.95   5094.63 o 
 -10   2   2    71415.59    70358.52   5255.03 o 
  -8   2   2    47873.15    49088.45   4180.52 o 
  -6   2   2   146879.50   153931.30  18033.10 o 
  -4   2   2    29417.97    29448.16   1858.43 o 
  -2   2   2     4019.04     3891.34    233.58 o 
   0   2   2    23788.10    25985.71   2878.51 o 
   2   2   2   286863.09   268160.34  35347.88 o 
   4   2   2    42114.69    49060.01   9020.83 o 
   6   2   2      867.75      652.51    464.55 o 
   8   2   2    32495.80    32743.76   3518.70 o 
  10   2   2    98136.55   105174.18  11962.47 o 
  12   2   2     6838.07     7705.84    783.50 o 
  14   2   2     3531.33     3640.79    258.24 o 
  16   2   2       12.52       51.95    179.55 o 
  18   2   2    31553.54    36875.73   3765.96 o 
  20   2   2        7.32      347.57    196.58 o 
  22   2   2      372.49      445.08    220.65 o 
 -25   3   2     2438.43     2027.05    246.36 o 
 -23   3   2     4549.75     4259.01    274.75 o 
 -21   3   2     2205.05     2066.95    222.18 o 
 -19   3   2      354.10      757.40    183.92 o 
 -17   3   2    30012.67    28028.98   1449.29 o 
 -15   3   2    25845.72    25726.01   1396.60 o 
 -13   3   2      801.67      482.34    139.81 o 
 -11   3   2      730.11      913.05    135.32 o 
  -9   3   2    32697.68    30234.22   1578.28 o 
  -7   3   2    52482.40    48789.36   1958.38 o 
  -5   3   2     2311.80     2525.34    335.37 o 
  -3   3   2    12423.50    12481.49    408.42 o 
  -1   3   2    93158.47    90813.38   3514.62 o 
   1   3   2    10721.08    11880.40    487.92 o 
   3   3   2      376.00      247.10    117.38 o 
   5   3   2    28428.43    26565.61   1142.58 o 
   7   3   2    69972.05    65615.38   3683.32 o 
   9   3   2    11860.95    10927.61    267.06 o 
  11   3   2        3.95      108.41    143.92 o 
  13   3   2    10076.26     9655.77    637.28 o 
  15   3   2    10368.63    10002.46    486.01 o 
  17   3   2      953.37      882.40    223.69 o 
  19   3   2      488.72      174.52    224.13 o 
  21   3   2     4932.97     4420.22    372.05 o 
 -24   4   2     1680.19     1308.04    238.03 o 
 -22   4   2     1060.64      733.04    228.03 o 
 -20   4   2     1306.26     1625.40    432.43 o 
 -18   4   2     6425.66     7150.27    873.74 o 
 -16   4   2    20815.13    21604.02    909.48 o 
 -14   4   2     3543.15     4861.70   1099.32 o 
 -12   4   2     5724.37     6014.28    856.70 o 
 -10   4   2     5785.85     5880.31   1062.65 o 
  -8   4   2    27398.19    27736.94   1336.92 o 
  -6   4   2    31225.12    35064.70   3602.28 o 
  -4   4   2     2654.76     5952.68   2164.34 o 
  -2   4   2      599.37     1055.10    545.47 o 
   0   4   2    32659.11    33290.26   1696.13 o 
   2   4   2    85441.41    91936.87  12829.96 o 
   4   4   2     8096.67     7994.38   1105.35 o 
   6   4   2       15.87       49.81    185.69 o 
   8   4   2    20273.22    17857.62    913.32 o 
  10   4   2    18227.79    17931.90   2367.14 o 
  12   4   2      490.33       12.50    220.87 o 
  14   4   2      100.45       24.44    208.76 o 
  16   4   2      868.44     1157.27    236.00 o 
  18   4   2     8725.01     7479.54    556.21 o 
  20   4   2      575.67      989.57    336.46 o 
 -23   5   2     4087.25     3430.64    274.49 o 
 -21   5   2      964.97      874.47    224.53 o 
 -19   5   2        2.70       61.66    211.23 o 
 -17   5   2    21845.36    21096.28   1329.39 o 
 -15   5   2    24242.92    23730.32   1102.86 o 
 -13   5   2      159.73      166.60    229.75 o 
 -11   5   2      135.79      484.71    217.97 o 
  -9   5   2    57507.43    59940.70   1673.18 o 
  -7   5   2    48414.09    45481.67   1839.06 o 
  -5   5   2      457.63      383.83    153.04 o 
  -3   5   2     9693.84     9886.93    260.04 o 
  -1   5   2    86591.52    83513.85   2174.30 o 
   1   5   2     9316.03     9845.00    260.54 o 
   3   5   2     9330.62    10019.39    323.18 o 
   5   5   2     2785.80     2501.44    318.05 o 
   7   5   2    44061.35    45499.70   2429.86 o 
   9   5   2     8648.78     7792.24    452.58 o 
  11   5   2       13.09       82.31    199.71 o 
  13   5   2    10341.55    11078.08    787.26 o 
  15   5   2     9131.95     9903.09    386.97 o 
  17   5   2      480.83      467.42    245.19 o 
  19   5   2      757.56      887.53    269.01 o 
 -22   6   2       16.21        2.28    217.37 o 
 -20   6   2       70.56       96.56    208.09 o 
 -18   6   2       26.18       35.62    199.64 o 
 -16   6   2     8917.46     7634.75    300.82 o 
 -14   6   2      112.74      234.73    280.86 o 
 -12   6   2       69.28      111.36    311.30 o 
 -10   6   2      180.36      898.66    378.54 o 
  -8   6   2    20183.63    20708.49   1219.73 o 
  -6   6   2      290.53     1156.22    936.14 o 
  -4   6   2      742.81     1650.15    583.84 o 
  -2   6   2     1310.39     1031.06    189.06 o 
   0   6   2    13669.28    13448.42    685.81 o 
   2   6   2     2760.26     4493.52   1490.98 o 
   4   6   2      226.18      320.30    360.19 o 
   6   6   2      270.75       58.62    216.02 o 
   8   6   2     7500.59     7141.10    521.03 o 
  10   6   2      428.97      117.36    565.03 o 
  12   6   2      824.81      883.64    239.24 o 
  14   6   2      411.44      749.92    233.37 o 
  16   6   2     1550.05     1923.80    273.59 o 
  18   6   2      274.30      110.75    294.64 o 
 -19   7   2       48.92      287.76    187.60 o 
 -17   7   2     9287.13     7843.13    400.35 o 
 -15   7   2    12067.41    11869.68    362.18 o 
 -13   7   2       12.02      248.79    382.72 o 
 -11   7   2      695.65     1113.13    234.31 o 
  -9   7   2    18891.28    20470.27    975.09 o 
  -7   7   2    11550.03    11118.07    359.72 o 
  -5   7   2      413.99      430.97    202.04 o 
  -3   7   2     3899.56     3558.16    382.26 o 
  -1   7   2    42051.21    40707.36   2120.84 o 
   1   7   2     2665.91     3033.99    253.75 o 
   3   7   2     7598.56     8065.28    313.84 o 
   5   7   2     3922.45     3693.39    258.86 o 
   7   7   2    34113.05    35184.96   1379.32 o 
   9   7   2     4488.30     4987.70    286.35 o 
  11   7   2      214.34      213.37    219.14 o 
  13   7   2     3885.49     3956.48    292.89 o 
  15   7   2     5115.99     5663.89    363.00 o 
 -16   8   2     3221.33     3380.84    284.67 o 
 -14   8   2     1001.99     1282.17    237.81 o 
 -12   8   2     2662.04     3042.58    288.75 o 
 -10   8   2     1804.42     1797.96    256.10 o 
  -8   8   2     4395.29     4864.30    292.28 o 
  -6   8   2     1101.18     1118.96    259.14 o 
  -4   8   2     5618.01     6308.88    310.08 o 
  -2   8   2     2671.19     2609.70    265.60 o 
   0   8   2     4463.85     4383.83    275.77 o 
   2   8   2     2614.36     2495.06    318.41 o 
   4   8   2     7237.95     7095.29    368.17 o 
   6   8   2     2926.21     2479.78    257.53 o 
   8   8   2     4398.76     5168.62    439.90 o 
  10   8   2     1056.92     1187.52    247.84 o 
  12   8   2     1811.33     2225.72    344.85 o 
 -13   9   2      917.75      926.29    244.18 o 
 -11   9   2     2080.32     1856.00    310.86 o 
  -9   9   2     3154.43     2673.48    266.69 o 
  -7   9   2     2145.24     2298.11    246.15 o 
  -5   9   2     1251.02     1374.22    311.30 o 
  -3   9   2       27.74      213.47    213.47 o 
  -1   9   2     7669.18     7371.50    582.89 o 
   1   9   2      108.89      110.57    217.21 o 
   3   9   2     3818.27     3394.13    284.87 o 
   5   9   2      633.89      159.07    437.23 o 
   7   9   2     7980.25     7699.77    756.64 o 
   9   9   2      223.48      423.21    223.34 o 
  -6  10   2     1586.36     1994.25    229.19 o 
  -4  10   2     4630.62     3650.83    291.72 o 
  -2  10   2     1350.15     1133.99    233.96 o 
   0  10   2     1239.47     1094.63    220.15 o 
   2  10   2     4269.77     3838.22    288.90 o 
 -27   1   3    12647.29    13650.33    548.76 o 
 -25   1   3     3351.61     3772.10    267.04 o 
 -23   1   3     3464.10     3867.38    282.19 o 
 -21   1   3     6092.41     7659.08    558.63 o 
 -19   1   3    58135.13    65742.65   3488.94 o 
 -17   1   3    19959.41    19088.31   1178.40 o 
 -15   1   3    16942.28    14874.63    415.77 o 
 -13   1   3      689.11      637.47    807.28 o 
 -11   1   3   221626.58   220410.63  13589.00 o 
  -9   1   3      864.89     1063.35    110.61 o 
  -7   1   3     6483.03     6582.04   1082.10 o 
  -5   1   3     1596.08     1657.83    112.64 o 
  -3   1   3   678290.00   679673.88  23781.10 o 
  -1   1   3     2381.63     2402.71    245.05 o 
   1   1   3     9630.08     9693.71    423.25 o 
   3   1   3      414.87      320.95     93.81 o 
   5   1   3   187286.27   195050.38  13405.10 o 
   7   1   3     1460.29     1481.55    213.88 o 
   9   1   3    15028.05    15261.83    894.54 o 
  11   1   3    21968.75    21352.58   1302.64 o 
  13   1   3    67648.48    63820.38   4422.95 o 
  15   1   3     6176.17     6352.44    301.37 o 
  17   1   3     2795.36     3167.55    262.06 o 
  19   1   3     3894.61     3059.86    282.58 o 
  21   1   3    13401.59    12054.35    804.51 o 
 -26   2   3      383.54      404.16    200.84 o 
 -24   2   3      979.44      803.35    204.00 o 
 -22   2   3     7212.95     5956.79    433.05 o 
 -20   2   3     2732.48     2208.28    223.93 o 
 -18   2   3       39.35       52.03    205.93 o 
 -16   2   3     3287.87     3053.34    385.64 o 
 -14   2   3    24662.73    22137.09   1138.71 o 
 -12   2   3      237.72      545.39    238.63 o 
 -10   2   3       35.65       39.85    115.50 o 
  -8   2   3    14667.85    12810.11    493.87 o 
  -6   2   3    39686.89    39265.78   1979.63 o 
  -4   2   3     1378.72     1222.74     99.94 o 
  -2   2   3    11505.95    12747.75    539.51 o 
   0   2   3    21166.41    18862.80    923.40 o 
   2   2   3    44838.98    43477.54   2350.19 o 
   4   2   3     6895.83     6774.25    174.26 o 
   6   2   3    13338.77    12103.16    514.02 o 
   8   2   3    10201.37     9831.36    646.50 o 
  10   2   3      644.99      353.09    150.10 o 
  12   2   3        8.04      135.77    196.63 o 
  14   2   3     3647.34     3248.33    237.97 o 
  16   2   3     8432.89     9123.31    452.18 o 
  18   2   3      566.63      870.52    210.24 o 
  20   2   3        9.07       88.77    211.93 o 
 -25   3   3     1053.14      993.00    265.84 o 
 -23   3   3      396.52      245.01    208.45 o 
 -21   3   3     5160.78     4690.10    648.45 o 
 -19   3   3    30790.42    30178.09   3270.79 o 
 -17   3   3     7279.24     7252.29   1254.53 o 
 -15   3   3     1128.42     1272.74    168.19 o 
 -13   3   3    15457.25    16264.73    779.90 o 
 -11   3   3    92045.76    93333.86   6061.99 o 
  -9   3   3     2061.92     2284.48    383.39 o 
  -7   3   3       95.15      120.42    201.70 o 
  -5   3   3     1613.58     1879.49    501.05 o 
  -3   3   3   308341.06   282623.13  14032.58 o 
  -1   3   3     5223.75     5809.96    179.34 o 
   1   3   3       22.44       79.98    112.65 o 
   3   3   3     1586.55     2042.00    569.13 o 
   5   3   3    97827.59    98784.70  10766.88 o 
   7   3   3     7122.70     6699.19    880.56 o 
   9   3   3     3883.71     3101.89    291.98 o 
  11   3   3     5295.67     6153.38    824.69 o 
  13   3   3    21479.23    25186.65   2918.10 o 
  15   3   3     5259.04     5887.85    427.62 o 
  17   3   3      855.59     1160.63    240.26 o 
  19   3   3     1979.07     2396.36    285.03 o 
 -24   4   3     1729.55     1353.91    240.15 o 
 -22   4   3    16966.56    17562.51    736.47 o 
 -20   4   3     5528.75     5434.77    295.12 o 
 -18   4   3      115.37      405.03    194.22 o 
 -16   4   3     4078.46     4235.50    288.59 o 
 -14   4   3    39551.06    39628.34   2306.21 o 
 -12   4   3     3526.99     3709.25    201.57 o 
 -10   4   3     5676.99     5697.41    204.05 o 
  -8   4   3    62378.79    60078.71   2714.82 o 
  -6   4   3    82762.04    79788.02   3802.66 o 
  -4   4   3       10.53       37.51    208.47 o 
  -2   4   3       40.67       11.16    133.66 o 
   0   4   3    93774.19    86992.68   4787.68 o 
   2   4   3    70207.78    66495.15   2854.43 o 
   4   4   3      105.66      207.34    136.19 o 
   6   4   3     4733.34     4030.73    189.88 o 
   8   4   3    30185.31    28287.09    679.35 o 
  10   4   3     8789.55     8092.64    283.16 o 
  12   4   3        7.55      126.29    190.74 o 
  14   4   3     4877.71     5099.33    297.44 o 
  16   4   3    17343.86    17489.95    487.67 o 
  18   4   3     2976.57     3287.04    387.91 o 
 -23   5   3       27.54      218.87    218.87 o 
 -21   5   3     3900.78     4069.36    288.84 o 
 -19   5   3     3700.30     3602.00    345.48 o 
 -17   5   3       35.20       67.07    295.67 o 
 -15   5   3        2.23       92.01    196.24 o 
 -13   5   3     8200.68     8189.31    278.09 o 
 -11   5   3     9279.91    12059.33   2111.54 o 
  -9   5   3     4350.50     4445.33    324.10 o 
  -7   5   3     4954.63     4878.79    224.41 o 
  -5   5   3     1540.10     1234.63    174.19 o 
  -3   5   3    39195.24    40003.82   4809.81 o 
  -1   5   3     5610.63     4695.82    301.55 o 
   1   5   3     7595.44     7825.99    799.78 o 
   3   5   3      657.41      682.87    164.40 o 
   5   5   3    18155.44    20196.69   2140.69 o 
   7   5   3     7269.79     7390.77    416.21 o 
   9   5   3      234.17      110.75    187.47 o 
  11   5   3       45.69      959.55   1080.78 o 
  13   5   3     2914.22     1984.12    821.47 o 
  15   5   3     2847.18     2288.70    283.29 o 
  17   5   3       53.50      245.60    250.88 o 
 -22   6   3    14815.38    14594.35    645.89 o 
 -20   6   3     3241.44     3287.41    261.57 o 
 -18   6   3      216.09       74.55    206.31 o 
 -16   6   3     1967.46     2010.54    203.70 o 
 -14   6   3    30885.12    31106.41   1915.17 o 
 -12   6   3     4479.84     5243.29    287.21 o 
 -10   6   3      960.20      588.67    190.12 o 
  -8   6   3    30525.52    29849.01   1260.77 o 
  -6   6   3    42389.95    42468.95   2551.62 o 
  -4   6   3     1669.43     2065.89    355.91 o 
  -2   6   3      293.18      121.17    171.43 o 
   0   6   3    45068.85    43880.36   2025.51 o 
   2   6   3    34167.37    34079.13   2362.58 o 
   4   6   3      203.90      108.27    186.72 o 
   6   6   3     1754.39     1275.83    212.72 o 
   8   6   3    24928.64    25609.56   1701.28 o 
  10   6   3     5969.06     5856.59    505.58 o 
  12   6   3       32.71      158.89    230.83 o 
  14   6   3     3988.21     3561.99    295.57 o 
  16   6   3    12399.73    12490.75    647.09 o 
 -19   7   3      344.59      281.75    349.35 o 
 -17   7   3     2290.14     2342.79    229.79 o 
 -15   7   3      613.37      987.96    319.75 o 
 -13   7   3     3407.02     3659.83    327.81 o 
 -11   7   3       71.94       28.69    512.69 o 
  -9   7   3     6498.59     6751.95    306.83 o 
  -7   7   3     6882.76     7517.49    504.26 o 
  -5   7   3     8599.54     8619.58    313.43 o 
  -3   7   3      145.25     2040.10   1329.60 o 
  -1   7   3    11139.59    12263.90    353.65 o 
   1   7   3     7005.85     7616.70    686.99 o 
   3   7   3     5192.57     5352.73    284.09 o 
   5   7   3      334.74      145.26    234.21 o 
   7   7   3     5678.37     5412.03    294.30 o 
   9   7   3     1170.40     1281.64    226.45 o 
  11   7   3     1638.90     1499.04    257.98 o 
  13   7   3      209.19       51.15    238.31 o 
 -18   8   3      880.53      948.70    217.87 o 
 -16   8   3      245.19       93.16    240.47 o 
 -14   8   3     8210.23     8225.10    359.13 o 
 -12   8   3       36.84       38.48    230.68 o 
 -10   8   3      636.32      516.03    306.82 o 
  -8   8   3     7382.01     7467.55    316.93 o 
  -6   8   3    11267.55     9982.83    368.72 o 
  -4   8   3     4207.23     5113.53    279.35 o 
  -2   8   3     3580.83     3643.73    276.97 o 
   0   8   3     9913.44     9209.11    384.70 o 
   2   8   3    10178.96    10378.70    803.88 o 
   4   8   3      374.49       68.77    280.63 o 
   6   8   3      139.12      229.81    229.81 o 
   8   8   3     6733.46     6893.52    670.56 o 
  10   8   3      490.28      307.97    222.89 o 
  12   8   3      775.09     1116.51    229.57 o 
 -13   9   3     1969.61     1814.73    253.16 o 
 -11   9   3     1544.48     1857.53    243.43 o 
  -9   9   3     2431.27     2573.69    252.14 o 
  -7   9   3     1393.23     1378.10    551.59 o 
  -5   9   3     4268.52     4498.25    276.88 o 
  -3   9   3     3419.73     3874.62    407.33 o 
  -1   9   3     3318.01     3976.37    272.86 o 
   1   9   3      849.11      426.42    227.14 o 
   3   9   3     3035.49     2921.54    272.98 o 
   5   9   3     3476.78     3690.44    292.99 o 
   7   9   3     2607.06     3020.89    253.91 o 
  -6  10   3     1642.04     1417.17    241.99 o 
  -4  10   3     2689.44     2408.14    285.05 o 
  -2  10   3     2286.85     2023.97    445.64 o 
   0  10   3     1594.66     1660.79    286.27 o 
 -28   0   4      241.17      214.99    276.20 o 
 -26   0   4       86.03      290.82    370.66 o 
 -24   0   4    46680.16    48802.50   3798.52 o 
 -22   0   4      613.64      900.63    208.47 o 
 -20   0   4     5799.45     5288.78    507.54 o 
 -18   0   4    11185.83    11010.82    338.29 o 
 -16   0   4   138693.17   143524.69  11894.10 o 
 -14   0   4     3839.06     4073.69   2478.66 o 
 -12   0   4    18034.11    16367.09    782.98 o 
 -10   0   4    83692.48    83897.05   4571.60 o 
  -8   0   4   323217.19   317417.69  14983.00 o 
  -6   0   4    32786.95    30479.50   2678.94 o 
  -4   0   4     1956.98     1947.79    322.92 o 
  -2   0   4    29004.58    30651.56    297.48 o 
   0   0   4   147777.19   154118.39  12879.10 o 
   2   0   4    47041.69    46034.47   2618.29 o 
   4   0   4    92802.36    95435.53   4694.77 o 
   6   0   4    96691.57    93486.93   4976.33 o 
   8   0   4    47105.79    44563.78   3593.78 o 
  10   0   4    13123.42    14416.85   1124.85 o 
  12   0   4    38556.98    38775.10   2657.52 o 
  14   0   4    18832.97    18996.47   1505.61 o 
  16   0   4    10260.69     9650.69    484.65 o 
  18   0   4      573.17      234.62    443.70 o 
  20   0   4    12652.62    11906.83    584.31 o 
 -27   1   4     1288.09     1604.79    227.89 o 
 -25   1   4       33.92      324.97    407.43 o 
 -23   1   4      197.78      217.72    217.72 o 
 -21   1   4      569.00      678.20    259.63 o 
 -19   1   4     2154.66     2361.75    312.63 o 
 -17   1   4     1633.60     1495.15    163.19 o 
 -15   1   4     4142.86     4194.53    175.87 o 
 -13   1   4    10651.43     9685.55    243.00 o 
 -11   1   4     3542.63     3210.55    142.02 o 
  -9   1   4        0.13      193.47     89.55 o 
  -7   1   4    35062.27    38711.63   2188.05 o 
  -5   1   4    25381.04    25511.97   1576.11 o 
  -3   1   4     2515.81     2019.33    105.68 o 
  -1   1   4      676.65      705.92    101.21 o 
   1   1   4     3034.11     3281.31    125.99 o 
   3   1   4    19026.62    18779.24    923.04 o 
   5   1   4      776.85      791.05    125.35 o 
   7   1   4      153.26       56.36    125.12 o 
   9   1   4     2458.52     2456.51    174.97 o 
  11   1   4     2915.68     2683.31    199.34 o 
  13   1   4      995.32      696.32    227.12 o 
  15   1   4      585.69      499.06    337.88 o 
  17   1   4      678.36     1039.30    217.65 o 
  19   1   4      317.65      307.15    210.13 o 
 -26   2   4       14.93       35.62    273.92 o 
 -24   2   4    27777.63    27040.40   1864.85 o 
 -22   2   4       19.58      243.71    183.96 o 
 -20   2   4     3433.82     2645.42    420.60 o 
 -18   2   4     4814.25     4993.67    683.40 o 
 -16   2   4    59565.07    58608.21   3213.22 o 
 -14   2   4    22114.64    22421.81   2229.12 o 
 -12   2   4     1976.91     1633.01    147.78 o 
 -10   2   4    45520.69    48294.96   4144.01 o 
  -8   2   4   223265.02   248720.31  20024.62 o 
  -6   2   4    32933.25    33627.77    537.43 o 
  -4   2   4     5699.36     6713.17    332.81 o 
  -2   2   4    40218.71    40427.46   3207.66 o 
   0   2   4   119945.76   124349.20   9661.10 o 
   2   2   4    32452.12    31132.96   2108.07 o 
   4   2   4    40772.82    40028.38   2485.33 o 
   6   2   4    56805.06    59492.44   2549.30 o 
   8   2   4    24835.00    25029.98   1396.75 o 
  10   2   4    24521.00    24681.82   1259.98 o 
  12   2   4    16049.66    16971.96    810.44 o 
  14   2   4     8172.27     9346.17    621.40 o 
  16   2   4     6795.44     6936.46    468.67 o 
  18   2   4      391.37      168.14    218.61 o 
 -27   3   4     6736.59     6597.74    341.27 o 
 -25   3   4      145.01      157.88    198.24 o 
 -23   3   4      847.27      631.15    223.73 o 
 -21   3   4     5448.92     5084.01    284.59 o 
 -19   3   4    11753.31    11568.41    330.85 o 
 -17   3   4      757.35      603.74    184.62 o 
 -15   3   4     8449.26     8498.92    263.05 o 
 -13   3   4    39826.48    36700.77    439.28 o 
 -11   3   4    15682.83    15552.79    779.69 o 
  -9   3   4     2608.12     2775.65    150.40 o 
  -7   3   4    40866.05    37868.36   2413.54 o 
  -5   3   4    73186.91    74418.02   3797.34 o 
  -3   3   4    23372.18    22906.73   1294.07 o 
  -1   3   4      538.23      585.75    123.95 o 
   1   3   4    28105.11    28493.52   1336.67 o 
   3   3   4    48473.89    44324.01   2502.32 o 
   5   3   4      200.91      307.36    128.10 o 
   7   3   4       65.94       26.27    225.53 o 
   9   3   4    22901.56    22346.75   1013.70 o 
  11   3   4    13520.00    12662.36    338.65 o 
  13   3   4     1187.16      656.37    403.08 o 
  15   3   4     1391.85     1709.35    368.36 o 
  17   3   4     4758.63     5453.10    308.78 o 
  19   3   4     2214.08     2400.13    275.73 o 
 -26   4   4      358.03      438.95    268.37 o 
 -24   4   4     7054.48     6877.18    957.09 o 
 -22   4   4      758.35      754.15    220.42 o 
 -20   4   4      149.88      117.32    432.34 o 
 -18   4   4      340.15      559.79    207.13 o 
 -16   4   4    12804.44    13915.86   1039.35 o 
 -14   4   4    23459.63    21948.54   1883.03 o 
 -12   4   4     1241.63     1126.19    150.86 o 
 -10   4   4     4611.24     4754.90    788.70 o 
  -8   4   4    63387.38    70775.06   3684.93 o 
  -6   4   4    14787.56    15780.23    937.06 o 
  -4   4   4     1215.11     1045.66    155.97 o 
  -2   4   4     5555.55     5399.07    216.29 o 
   0   4   4    22272.18    23594.14   2921.16 o 
   2   4   4    20542.04    18425.67   1326.76 o 
   4   4   4     6764.45     7360.66   1480.74 o 
   6   4   4    10805.30    11845.40   2726.04 o 
   8   4   4     1634.76     1876.65    983.67 o 
  10   4   4    24280.15    23504.67   2047.55 o 
  12   4   4     2699.46     1559.92    515.29 o 
  14   4   4     1343.49      990.78    359.44 o 
  16   4   4     1441.52     2210.69    374.65 o 
  18   4   4      736.23      467.78    261.74 o 
 -25   5   4      155.36      183.81    211.71 o 
 -23   5   4      932.87     1461.10    357.33 o 
 -21   5   4     8119.22     8260.98    348.75 o 
 -19   5   4    10580.86    10899.06    360.44 o 
 -17   5   4      235.29      677.11    202.79 o 
 -15   5   4     7390.35     7543.60    298.40 o 
 -13   5   4    44878.30    42638.13   2842.60 o 
 -11   5   4    13072.27    13320.69    663.25 o 
  -9   5   4    11783.08    11260.56    287.06 o 
  -7   5   4     4671.67     4260.92    225.73 o 
  -5   5   4    54555.40    55457.34   3375.87 o 
  -3   5   4    19398.86    19139.77    929.96 o 
  -1   5   4      423.58      231.39    152.72 o 
   1   5   4    30209.33    29774.92   1428.54 o 
   3   5   4    28004.73    26788.08   1535.38 o 
   5   5   4      154.16       94.43    168.96 o 
   7   5   4      260.03       51.63    261.86 o 
   9   5   4    30423.12    30384.99   2210.20 o 
  11   5   4    16539.89    16763.76    936.37 o 
  13   5   4      127.27      256.00    211.52 o 
  15   5   4      501.37      331.59    243.29 o 
  17   5   4     5230.35     5947.52    357.32 o 
 -22   6   4     2127.31     2829.54    295.24 o 
 -20   6   4      476.24       29.65    235.51 o 
 -18   6   4      178.94      168.11    223.80 o 
 -16   6   4     1703.97     2246.93    278.99 o 
 -14   6   4     6425.34     6206.04    291.22 o 
 -12   6   4      969.37     1145.62    200.53 o 
 -10   6   4      546.19     1041.81    299.57 o 
  -8   6   4     2478.21     3642.21   1156.96 o 
  -6   6   4     8363.12     9268.55    362.44 o 
  -4   6   4     1899.33     1955.95    222.57 o 
  -2   6   4     2768.72     2512.85    532.28 o 
   0   6   4       16.74       51.23    231.75 o 
   2   6   4    12504.98    12576.21    528.62 o 
   4   6   4       14.45        5.25    199.18 o 
   6   6   4        4.04      253.14    393.06 o 
   8   6   4      214.58      211.06    210.51 o 
  10   6   4     6618.55     6812.77    678.45 o 
  12   6   4      240.72      125.60    222.86 o 
  14   6   4        2.22      319.96    358.43 o 
 -21   7   4     3522.62     3772.61    292.80 o 
 -19   7   4     4038.40     3526.14    263.36 o 
 -17   7   4      239.50      301.36    267.78 o 
 -15   7   4     5243.44     5393.59    321.78 o 
 -13   7   4    27303.25    26125.99   1214.65 o 
 -11   7   4     5253.09     4935.05    286.51 o 
  -9   7   4     7257.08     6479.12    606.28 o 
  -7   7   4     2598.66     2213.82    234.20 o 
  -5   7   4    30410.63    31599.50   1915.67 o 
  -3   7   4     3561.76     3552.49    264.11 o 
  -1   7   4      944.26     1073.46    294.93 o 
   1   7   4    12446.28    12233.65    547.78 o 
   3   7   4    14432.70    14258.07    470.46 o 
   5   7   4      336.87      804.69    207.56 o 
   7   7   4      115.19      235.74    200.79 o 
   9   7   4    13753.66    13195.28    405.41 o 
  11   7   4     9724.18     9644.31   1027.27 o 
  13   7   4        7.12       67.33    207.94 o 
 -18   8   4     1557.71     1823.02    258.51 o 
 -16   8   4     1312.27     1219.60    296.65 o 
 -14   8   4     3862.93     4098.15    291.96 o 
 -12   8   4      879.13      259.05    348.10 o 
 -10   8   4     3920.56     4603.53    336.63 o 
  -8   8   4     3382.42     4293.01    279.00 o 
  -6   8   4     6487.27     6052.46    465.29 o 
  -4   8   4     2573.53     2866.58    255.01 o 
  -2   8   4     3727.98     3973.76    289.08 o 
   0   8   4     1339.40     1349.17    289.03 o 
   2   8   4     5150.90     5139.35    296.39 o 
   4   8   4     2244.48     1643.59    255.15 o 
   6   8   4     2583.05     2809.92    285.45 o 
   8   8   4      883.30     1346.55    227.70 o 
  10   8   4     1715.62     1596.60    315.73 o 
 -13   9   4     4989.98     4341.18    500.12 o 
 -11   9   4      345.89      513.31    214.37 o 
  -9   9   4     3700.54     3137.06    278.80 o 
  -7   9   4      361.24      186.09    213.60 o 
  -5   9   4     7219.65     6929.69    331.63 o 
  -3   9   4      112.30      223.97    223.97 o 
  -1   9   4     1364.59     1676.35    430.38 o 
   1   9   4     2333.70     2188.13    248.92 o 
   3   9   4     2886.70     2784.21    272.90 o 
   5   9   4     1062.41     1222.75    339.51 o 
 -27   1   5      137.74      181.71    198.90 o 
 -25   1   5     7736.44     7478.29    340.29 o 
 -23   1   5    11241.31    11578.67    579.91 o 
 -21   1   5    20532.86    19295.94    953.69 o 
 -19   1   5    26861.00    25254.74   1456.45 o 
 -17   1   5    30730.97    29242.68   1491.44 o 
 -15   1   5    75776.19    80834.38   3449.78 o 
 -13   1   5    56935.85    56940.98   2150.88 o 
 -11   1   5    32258.69    34913.04   1534.15 o 
  -9   1   5    87093.21    94624.20   7774.51 o 
  -7   1   5    32219.54    36756.24   2656.58 o 
  -5   1   5     4648.31     5241.18    618.81 o 
  -3   1   5    20747.72    24236.79   2160.80 o 
  -1   1   5   260248.67   253327.64  20676.75 o 
   1   1   5    56128.89    56193.36   3272.58 o 
   3   1   5     1592.11     1629.78    167.90 o 
   5   1   5    18602.80    20026.44   1272.68 o 
   7   1   5    84429.32    81560.73   3837.40 o 
   9   1   5    13731.30    13696.55    536.18 o 
  11   1   5     4997.48     4915.03    267.88 o 
  13   1   5      169.36      429.91    191.87 o 
  15   1   5    25928.56    25521.65   1601.82 o 
  17   1   5       39.72      218.45    218.45 o 
 -28   2   5     1142.32     1041.89    252.91 o 
 -26   2   5     1623.06     1322.53    297.55 o 
 -24   2   5      393.05      245.62    210.13 o 
 -22   2   5      393.93      420.62    201.72 o 
 -20   2   5     9631.20     9008.89    305.12 o 
 -18   2   5    10004.11     9120.91    279.22 o 
 -16   2   5     1468.49     1457.14    179.07 o 
 -14   2   5      207.22       39.27    148.12 o 
 -12   2   5    12924.52    12740.13    243.76 o 
 -10   2   5    42383.46    40293.19   2438.74 o 
  -8   2   5    15773.48    16783.22    856.27 o 
  -6   2   5    15003.96    15707.41    267.18 o 
  -4   2   5    35582.41    34086.01   2025.02 o 
  -2   2   5     1911.92     2143.43    137.56 o 
   0   2   5     1851.62     2287.50    235.96 o 
   2   2   5     3038.62     2885.51    155.27 o 
   4   2   5    18136.05    16530.06    695.27 o 
   6   2   5     1497.94     1481.93    155.40 o 
   8   2   5      799.83      917.62    165.04 o 
  10   2   5     3546.34     3034.81    233.32 o 
  12   2   5     6718.74     6328.87    296.62 o 
  14   2   5      680.43      577.18    217.24 o 
  16   2   5      603.30      309.06    233.73 o 
  18   2   5     2140.80     2026.09    272.24 o 
 -27   3   5      524.13      208.76    237.59 o 
 -25   3   5     3031.39     2922.60    309.81 o 
 -23   3   5     5061.62     5088.73    756.04 o 
 -21   3   5    11673.88    10942.88    963.65 o 
 -19   3   5    15707.17    15817.08   1703.15 o 
 -17   3   5    12157.44    11859.95    841.10 o 
 -15   3   5    29128.10    30109.42   2051.47 o 
 -13   3   5    20260.00    19360.49   1451.35 o 
 -11   3   5    21223.94    22438.14   1018.71 o 
  -9   3   5    40514.59    44984.98   4715.24 o 
  -7   3   5    18555.87    21971.88   3375.72 o 
  -5   3   5     5059.14     5400.79    220.65 o 
  -3   3   5     7887.73    10647.59   1906.40 o 
  -1   3   5   126249.48   142887.58  11483.00 o 
   1   3   5    16510.30    18351.41    903.81 o 
   3   3   5      583.14      735.46    241.67 o 
   5   3   5     7036.49     6576.02    634.16 o 
   7   3   5    37503.12    35825.94   1662.83 o 
   9   3   5     3055.74     3831.72    236.85 o 
  11   3   5      194.84      190.03    271.89 o 
  13   3   5       12.84       14.11    216.79 o 
  15   3   5    16617.40    19266.25    906.69 o 
  17   3   5        1.90      277.03    410.90 o 
 -26   4   5     4178.74     4663.92    358.15 o 
 -24   4   5     2892.60     3102.67    277.52 o 
 -22   4   5      365.66      310.29    219.85 o 
 -20   4   5    23665.04    24144.05   1591.81 o 
 -18   4   5    20048.49    20029.27   1042.86 o 
 -16   4   5      615.35      695.37    274.23 o 
 -14   4   5      245.77      519.49    152.93 o 
 -12   4   5    38752.17    35625.23   2780.74 o 
 -10   4   5    31081.78    28390.31   1180.87 o 
  -8   4   5      366.85      478.50    141.41 o 
  -6   4   5     7102.42     6661.58    206.93 o 
  -4   4   5    88185.20    87150.94   4125.87 o 
  -2   4   5    12818.83    13776.12    356.97 o 
   0   4   5      152.40      270.63    138.34 o 
   2   4   5    10340.02     9812.89    265.42 o 
   4   4   5    63259.42    59199.93   3022.28 o 
   6   4   5    15433.50    13464.55    755.80 o 
   8   4   5      421.12      409.44    185.03 o 
  10   4   5     8035.22     7193.50    311.55 o 
  12   4   5     9580.71    10103.63    370.99 o 
  14   4   5      851.63      985.75    398.11 o 
  16   4   5     1193.63     1177.15    308.20 o 
 -25   5   5      173.60      111.55    222.65 o 
 -23   5   5       13.44       62.40    283.47 o 
 -21   5   5      279.01       83.09    240.38 o 
 -19   5   5    10267.04    10863.39   1095.91 o 
 -17   5   5     1378.69     1737.56    651.39 o 
 -15   5   5     3019.34     4591.13    775.77 o 
 -13   5   5      526.27      260.88    510.65 o 
 -11   5   5    16956.53    16904.37    850.02 o 
  -9   5   5     8082.61     6965.77    305.46 o 
  -7   5   5     1697.93     1010.25    377.95 o 
  -5   5   5      298.77      460.76    162.14 o 
  -3   5   5    15076.10    16488.54    803.22 o 
  -1   5   5     9126.39    10662.74    994.96 o 
   1   5   5       79.29     1789.40   1132.58 o 
   3   5   5      721.86      758.76    225.77 o 
   5   5   5     9542.67     8325.61    520.02 o 
   7   5   5     2677.12     3748.29   1894.17 o 
   9   5   5       42.58      284.52    284.52 o 
  11   5   5      108.44      228.79    228.79 o 
  13   5   5      413.41      117.47    253.73 o 
  15   5   5     2149.29     2206.03    740.08 o 
 -22   6   5      101.11      149.51    225.22 o 
 -20   6   5    14616.95    13263.52   1041.04 o 
 -18   6   5    15058.84    14307.09    404.77 o 
 -16   6   5      104.95        0.88    318.12 o 
 -14   6   5      361.73      930.82    307.12 o 
 -12   6   5    28247.47    30959.21   2040.71 o 
 -10   6   5    16085.08    15945.32    645.65 o 
  -8   6   5       33.82      192.34    280.53 o 
  -6   6   5     2739.81     3085.48    220.17 o 
  -4   6   5    50617.98    50101.56   2593.85 o 
  -2   6   5     8003.85     8765.10    414.40 o 
   0   6   5     1653.43     2225.45    218.93 o 
   2   6   5     7234.15     6815.47    291.65 o 
   4   6   5    43255.84    44648.93   2997.45 o 
   6   6   5     6351.56     6240.72    298.94 o 
   8   6   5       39.30      199.72    285.76 o 
  10   6   5     5210.20     4920.08    299.56 o 
  12   6   5     6675.83     6739.54    455.47 o 
 -21   7   5      635.37     1019.54    221.58 o 
 -19   7   5     5411.28     6323.40    563.66 o 
 -17   7   5      701.65      754.22    239.07 o 
 -15   7   5     1431.78     2364.13    474.01 o 
 -13   7   5     1667.45     2215.23    404.43 o 
 -11   7   5     7743.38     8220.24    339.02 o 
  -9   7   5      217.25      237.99    225.49 o 
  -7   7   5     4637.96     4571.74    588.84 o 
  -5   7   5     4916.00     5115.44    464.72 o 
  -3   7   5     7528.98     7841.84    312.92 o 
  -1   7   5      390.70      641.33    292.56 o 
   1   7   5     3191.48     3155.65    265.07 o 
   3   7   5     2774.73     2890.28    440.96 o 
   5   7   5     5682.38     5246.40    297.61 o 
   7   7   5      202.77      390.36    300.76 o 
   9   7   5     1052.12      981.43    250.84 o 
  11   7   5      730.28      656.70    224.77 o 
 -18   8   5     4632.20     4229.49    486.60 o 
 -16   8   5      442.36      577.30    224.89 o 
 -14   8   5     1666.78     1963.00    320.16 o 
 -12   8   5     7807.73     8274.33    357.38 o 
 -10   8   5     6113.65     6045.99    544.08 o 
  -8   8   5      120.66       13.49    297.18 o 
  -6   8   5      345.25      142.79    245.76 o 
  -4   8   5    12163.89    11620.93    370.64 o 
  -2   8   5      222.07      431.75    224.69 o 
   0   8   5     4544.59     4549.55    286.51 o 
   2   8   5      708.15      890.90    208.98 o 
   4   8   5    10650.24    10165.96    377.66 o 
   6   8   5      262.65      295.43    215.67 o 
   8   8   5      697.91      506.46    216.36 o 
 -13   9   5     2109.91     2065.54    262.10 o 
 -11   9   5     1796.91     1568.71    250.14 o 
  -9   9   5     1773.16     2061.81    363.79 o 
  -7   9   5     6065.62     6446.91    717.05 o 
  -5   9   5     2202.17     2344.36    300.90 o 
  -3   9   5     1225.90     1291.16    232.19 o 
  -1   9   5     2025.17     1791.98    268.32 o 
   1   9   5     4027.50     3823.81    288.49 o 
   3   9   5      965.43      978.97    224.55 o 
 -28   0   6     4316.11     4224.43    504.03 o 
 -26   0   6     2078.70     2234.04    426.29 o 
 -24   0   6     1721.92     1830.50    274.04 o 
 -22   0   6    40891.28    37686.91   2654.96 o 
 -20   0   6    20280.33    18772.76    893.77 o 
 -18   0   6     6668.78     6141.69    751.66 o 
 -16   0   6     4839.40     5534.20    912.31 o 
 -14   0   6   138945.72   134601.02  11561.00 o 
 -12   0   6     7941.75     7529.61    228.25 o 
 -10   0   6      155.61      247.04    123.30 o 
  -8   0   6    12594.05    14116.41    374.15 o 
  -6   0   6   395685.88   349552.34  19166.88 o 
  -4   0   6    14742.85    15057.71    320.19 o 
  -2   0   6     1745.31     1948.17    153.72 o 
   0   0   6    17478.09    18580.52    666.41 o 
   2   0   6   154551.36   155093.08  11783.10 o 
   4   0   6     1978.84     2344.48    243.22 o 
   6   0   6     6472.69     6333.61    461.36 o 
   8   0   6    22267.49    22534.09   1522.13 o 
  10   0   6    46088.68    48331.94   2372.19 o 
  12   0   6     2713.16     2316.69    322.43 o 
  14   0   6      913.70      921.69    279.15 o 
  16   0   6     4184.82     3995.36    361.99 o 
 -29   1   6      262.24      604.96    327.26 o 
 -27   1   6      335.66      349.03    210.11 o 
 -25   1   6     1188.20     1331.02    212.37 o 
 -23   1   6      193.40      186.07    214.92 o 
 -21   1   6        8.68      254.66    254.66 o 
 -19   1   6     1223.88     1236.08    185.67 o 
 -17   1   6     8625.32     7545.81    435.58 o 
 -15   1   6      258.97       27.28    136.34 o 
 -13   1   6     1298.31     1109.40    184.95 o 
 -11   1   6    13539.24    13185.88    638.36 o 
  -9   1   6    29867.27    31800.22   1534.24 o 
  -7   1   6     7272.84     7861.26    225.59 o 
  -5   1   6       53.09       87.55     88.57 o 
  -3   1   6     4398.00     4704.16    157.16 o 
  -1   1   6     6586.75     6509.52    183.32 o 
   1   1   6       88.66       83.61    168.84 o 
   3   1   6     1029.93      886.71    143.61 o 
   5   1   6     1004.30     1278.39    242.90 o 
   7   1   6      574.19      356.49    169.81 o 
   9   1   6      172.16      203.54    182.89 o 
  11   1   6     1281.23     1133.39    231.01 o 
  13   1   6     2312.99     2263.88    262.25 o 
  15   1   6      467.48      956.61    221.35 o 
  17   1   6      108.68       27.03    223.61 o 
 -28   2   6     1895.10     1958.38    262.37 o 
 -26   2   6      637.74      835.17    233.58 o 
 -24   2   6     2115.75     1926.31    424.27 o 
 -22   2   6    30750.09    29529.79   1221.69 o 
 -20   2   6    13709.80    14395.20    911.82 o 
 -18   2   6     4324.51     4614.38    588.07 o 
 -16   2   6     3709.57     3983.11    271.50 o 
 -14   2   6    97404.23   104822.02  10493.10 o 
 -12   2   6     1459.40     1517.92    187.83 o 
 -10   2   6     3319.25     3436.70    356.57 o 
  -8   2   6      562.76     1531.29    475.14 o 
  -6   2   6   228076.95   230985.30  16894.00 o 
  -4   2   6     1825.04     2085.96    189.93 o 
  -2   2   6     4047.55     4154.65    230.70 o 
   0   2   6      864.75      923.42    136.18 o 
   2   2   6    96143.65    94508.80   5824.14 o 
   4   2   6     1136.75     1227.32    240.28 o 
   6   2   6     5774.00     6181.50    248.53 o 
   8   2   6    10790.56    12296.07    494.53 o 
  10   2   6    24338.30    25931.86   1672.69 o 
  12   2   6     2144.29     1844.07    258.55 o 
  14   2   6      987.07      663.83    242.41 o 
  16   2   6     3085.06     3240.49    291.37 o 
 -27   3   6     1276.46     1055.66    248.39 o 
 -25   3   6     9922.84     8908.48    367.80 o 
 -23   3   6     2686.35     2597.50    262.46 o 
 -21   3   6      144.30      347.89    218.37 o 
 -19   3   6     2985.24     2661.52    239.64 o 
 -17   3   6    31681.26    32489.78   1962.11 o 
 -15   3   6     2894.82     2954.75    197.28 o 
 -13   3   6     3335.86     3297.22    219.56 o 
 -11   3   6    29032.36    26314.86   1292.44 o 
  -9   3   6    53253.62    47664.69   2640.92 o 
  -7   3   6      900.03      661.82    137.25 o 
  -5   3   6       59.69       13.14    180.39 o 
  -3   3   6    33638.44    33622.54   2386.40 o 
  -1   3   6    32716.26    34524.25   2402.52 o 
   1   3   6       84.18      143.05    143.05 o 
   3   3   6     6279.17     5934.06    261.43 o 
   5   3   6    16640.18    16594.07    741.24 o 
   7   3   6     6456.59     5961.39    464.80 o 
   9   3   6      101.38       65.25    198.34 o 
  11   3   6     4311.53     4112.50    279.62 o 
  13   3   6    11438.52    12285.43    406.96 o 
  15   3   6     2286.72     2192.46    282.69 o 
 -26   4   6        5.46      100.58    239.39 o 
 -24   4   6     3510.16     3260.81    294.40 o 
 -22   4   6     7363.67     7464.35    921.95 o 
 -20   4   6     1844.55     1466.72    283.37 o 
 -18   4   6      856.98      783.85    246.60 o 
 -16   4   6     2391.36     3208.19    256.21 o 
 -14   4   6    24189.80    28090.13   4340.17 o 
 -12   4   6      655.58      936.67    162.44 o 
 -10   4   6     5146.49     5176.83    211.31 o 
  -8   4   6      200.72      388.16    145.07 o 
  -6   4   6    66896.42    68816.96   3488.29 o 
  -4   4   6     3107.74     2765.49    341.74 o 
  -2   4   6    14786.58    14390.86    415.21 o 
   0   4   6     1257.24     1239.28    662.12 o 
   2   4   6    25104.98    26077.92   1861.72 o 
   4   4   6     2189.81     2252.89    212.75 o 
   6   4   6      364.28      563.90    229.74 o 
   8   4   6      862.74     1477.90    397.41 o 
  10   4   6     5322.95     6521.37    653.55 o 
  12   4   6     1710.45     2087.51    656.88 o 
  14   4   6      102.24      392.37    226.85 o 
 -25   5   6    14201.11    14474.61    465.40 o 
 -23   5   6     3643.22     3590.54    307.49 o 
 -21   5   6        2.18       10.42    221.90 o 
 -19   5   6     1199.02      883.52    245.47 o 
 -17   5   6    26090.84    24519.98   1177.98 o 
 -15   5   6     3587.97     3433.41    262.62 o 
 -13   5   6      719.08      881.39    183.66 o 
 -11   5   6    17775.44    17798.48    661.33 o 
  -9   5   6    27527.53    28443.86   1439.87 o 
  -7   5   6     3379.95     3772.97    357.59 o 
  -5   5   6       52.67      134.67    179.57 o 
  -3   5   6    41207.34    42249.63   2683.22 o 
  -1   5   6    40870.48    42364.16   2528.61 o 
   1   5   6      222.45      175.73    173.24 o 
   3   5   6     4122.58     3369.20    240.85 o 
   5   5   6    22841.21    22967.54   1143.81 o 
   7   5   6     6452.95     6634.22    295.73 o 
   9   5   6       62.52       58.72    291.07 o 
  11   5   6     3566.39     3774.86    275.15 o 
  13   5   6     9820.49     9341.75    470.58 o 
 -24   6   6     2654.05     2681.62    291.19 o 
 -22   6   6       34.91       32.52    249.99 o 
 -20   6   6      697.18      966.79    247.33 o 
 -18   6   6      345.29      484.23    218.72 o 
 -16   6   6     3205.94     2808.58    324.95 o 
 -14   6   6      631.74     1008.52   1008.52 o 
 -12   6   6     2165.68     2362.01    259.09 o 
 -10   6   6     2364.32     2825.12    387.07 o 
  -8   6   6     1013.66     1067.84    210.19 o 
  -6   6   6     6576.16     6304.33    382.34 o 
  -4   6   6     4300.68     4115.51    346.76 o 
  -2   6   6     3309.23     3574.68    248.36 o 
   0   6   6      707.70     1403.29    362.56 o 
   2   6   6      757.67     1646.55   1059.52 o 
   4   6   6     4353.59     3935.37    265.67 o 
   6   6   6      764.70      712.63    222.96 o 
   8   6   6      192.42      191.35    332.78 o 
  10   6   6      142.64      241.19    241.19 o 
  12   6   6     1954.10     1803.49    262.89 o 
 -21   7   6      274.12      177.77    190.66 o 
 -19   7   6      475.57      542.28    259.83 o 
 -17   7   6    11720.32    13225.19    791.19 o 
 -15   7   6      584.43     1083.81    336.84 o 
 -13   7   6       10.85        7.24    212.24 o 
 -11   7   6    14341.89    14047.45    417.45 o 
  -9   7   6    21731.96    22914.05    981.38 o 
  -7   7   6     1692.53     1733.97    244.01 o 
  -5   7   6      527.54      427.15    215.38 o 
  -3   7   6    19511.15    19184.91    873.89 o 
  -1   7   6    21925.20    21921.20    921.37 o 
   1   7   6        0.03      104.54    206.78 o 
   3   7   6      268.60      573.33    259.61 o 
   5   7   6     7527.70     7289.38    332.31 o 
   7   7   6     1411.56     1369.24    235.80 o 
   9   7   6      221.07      274.61    233.09 o 
 -18   8   6     1580.05     2275.33    270.13 o 
 -16   8   6     2532.40     3213.38    286.41 o 
 -14   8   6      854.62     1239.25    359.46 o 
 -12   8   6     3206.54     2979.24    299.27 o 
 -10   8   6     3199.11     3314.40    280.99 o 
  -8   8   6     5087.73     5940.69    563.33 o 
  -6   8   6     1571.41     1559.71    355.28 o 
  -4   8   6     3727.48     3649.22    292.73 o 
  -2   8   6     1013.93     1094.44    491.07 o 
   0   8   6     1826.89     2053.26    242.94 o 
   2   8   6     1773.25     1991.17    256.94 o 
   4   8   6     3069.42     2796.67    272.94 o 
   6   8   6      884.52      679.59    223.73 o 
 -13   9   6      322.73      333.63    224.75 o 
 -11   9   6     3297.97     3539.33    424.84 o 
  -9   9   6     4598.98     3827.42    297.23 o 
  -7   9   6     1965.64     1735.51    393.26 o 
  -5   9   6     1504.96     1825.49    240.14 o 
  -3   9   6     3385.24     3600.62    503.51 o 
  -1   9   6     2989.13     2845.37    270.43 o 
   1   9   6      856.64      826.32    225.53 o 
 -29   1   7       83.83      335.59    203.14 o 
 -27   1   7    23918.50    23309.19    758.82 o 
 -25   1   7      661.70      481.64    220.35 o 
 -23   1   7     2148.96     2054.78    217.98 o 
 -21   1   7     6426.91     6659.45    282.63 o 
 -19   1   7    37860.82    38052.91   1704.82 o 
 -17   1   7    11521.49    10950.64    653.11 o 
 -15   1   7      448.19      408.87    146.69 o 
 -13   1   7    42984.65    43584.48   2043.20 o 
 -11   1   7   173985.67   182604.27   9490.10 o 
  -9   1   7    13278.78    15537.43   1383.90 o 
  -7   1   7     2730.40     2990.79    423.09 o 
  -5   1   7    45722.11    46160.82   2150.66 o 
  -3   1   7    95043.62    90441.31   4606.18 o 
  -1   1   7     5278.47     5790.19    530.34 o 
   1   1   7    28310.97    28939.60   1315.59 o 
   3   1   7    41551.91    46225.50   2528.80 o 
   5   1   7    13021.66    14837.56    368.61 o 
   7   1   7    12905.19    13194.00    396.34 o 
   9   1   7    14461.30    15831.12    424.01 o 
  11   1   7     9673.96    10845.43    435.70 o 
  13   1   7     4271.87     5256.57    309.73 o 
  15   1   7       58.03       92.46    223.43 o 
 -28   2   7      125.87      185.49    217.90 o 
 -26   2   7      217.58      185.23    212.28 o 
 -24   2   7     1389.33     1691.49    229.05 o 
 -22   2   7     4257.76     4161.91    364.90 o 
 -20   2   7      606.92     1020.68    203.02 o 
 -18   2   7     3894.19     3980.84    231.84 o 
 -16   2   7    10088.49    10387.17    276.51 o 
 -14   2   7     2574.87     2606.32    295.50 o 
 -12   2   7     3189.77     2965.86    216.83 o 
 -10   2   7    11020.31    11315.52    377.56 o 
  -8   2   7    21936.57    20775.82    521.46 o 
  -6   2   7     5795.07     5641.49    265.87 o 
  -4   2   7      252.97      381.69    161.75 o 
  -2   2   7     5967.47     5560.64    201.30 o 
   0   2   7    13299.12    12441.86    272.64 o 
   2   2   7      121.06      226.06    146.10 o 
   4   2   7       68.64      148.85    157.87 o 
   6   2   7    10629.48    10648.72    330.02 o 
   8   2   7     5356.98     5139.66    286.49 o 
  10   2   7      565.17      213.16    213.37 o 
  12   2   7      321.20      301.73    237.99 o 
  14   2   7     1948.33     2317.61    475.35 o 
 -27   3   7    10400.43    10645.36    464.03 o 
 -25   3   7       32.72       27.80    216.95 o 
 -23   3   7      787.22      833.20    231.85 o 
 -21   3   7     3927.34     4470.83    792.27 o 
 -19   3   7    29419.04    30820.78   2874.69 o 
 -17   3   7     2601.54     3153.61    235.92 o 
 -15   3   7     1846.70     1912.24    180.50 o 
 -13   3   7    19443.85    20215.88   1956.77 o 
 -11   3   7    67044.38    66130.77   4817.50 o 
  -9   3   7    10323.10    10990.54    392.20 o 
  -7   3   7      449.06      443.81    140.11 o 
  -5   3   7     8085.51     8340.88    380.04 o 
  -3   3   7    15257.51    17309.07    619.74 o 
  -1   3   7    18521.49    17060.60    729.46 o 
   1   3   7    12246.49    12455.60    598.41 o 
   3   3   7    33049.18    33567.84   1526.74 o 
   5   3   7     9270.80     9084.59    460.45 o 
   7   3   7     9484.13     9691.04    349.74 o 
   9   3   7     6745.81     7057.01    326.48 o 
  11   3   7     5934.17     6169.95    406.03 o 
  13   3   7     3245.32     3927.49    298.07 o 
 -26   4   7      828.55     1009.58    253.71 o 
 -24   4   7     5840.20     5871.05    439.32 o 
 -22   4   7     9803.88     9968.65    507.63 o 
 -20   4   7      151.30      123.15    227.45 o 
 -18   4   7    11020.04    10973.32    348.49 o 
 -16   4   7    38160.55    36529.94   1997.67 o 
 -14   4   7    16424.74    15317.79    690.11 o 
 -12   4   7     3192.82     2970.80    207.37 o 
 -10   4   7     8556.53     8642.63    310.12 o 
  -8   4   7    47650.97    46199.55   2124.35 o 
  -6   4   7    18249.07    17903.49    933.68 o 
  -4   4   7       83.87      154.76    131.06 o 
  -2   4   7    19177.94    19252.72    781.36 o 
   0   4   7    22362.64    21450.41    986.82 o 
   2   4   7      952.56     1053.06    287.32 o 
   4   4   7     1059.37      634.28    265.08 o 
   6   4   7    22326.14    21268.35   1399.89 o 
   8   4   7    11848.56    11858.64    647.07 o 
  10   4   7      773.94      911.87    223.52 o 
  12   4   7      863.02     1121.60    251.51 o 
 -25   5   7      967.77      859.08    276.60 o 
 -23   5   7      247.32       55.14    253.45 o 
 -21   5   7        7.73      197.24    235.51 o 
 -19   5   7     3895.92     4139.71    683.35 o 
 -17   5   7     6592.16     6888.62    290.97 o 
 -15   5   7      677.70      695.59    243.76 o 
 -13   5   7      273.54     1027.65    460.83 o 
 -11   5   7     7579.60     7587.80    937.98 o 
  -9   5   7     5481.79     5817.78    357.76 o 
  -7   5   7      593.04      580.38    218.48 o 
  -5   5   7       11.76      486.53   1357.37 o 
  -3   5   7     1373.24      396.26   1371.24 o 
  -1   5   7    10515.14    10340.14    578.42 o 
   1   5   7     1265.84      945.15   1188.65 o 
   3   5   7     2715.74     2875.38    244.95 o 
   5   5   7       80.66      400.82    519.40 o 
   7   5   7     5784.34     5920.08    531.32 o 
   9   5   7      447.61      597.06    220.05 o 
  11   5   7      229.45      528.81    235.98 o 
 -24   6   7     3967.06     4040.40    332.33 o 
 -22   6   7     5537.41     5616.36    337.03 o 
 -20   6   7       97.60      146.23    211.13 o 
 -18   6   7     4984.31     5214.89    277.05 o 
 -16   6   7    22953.73    22944.49   1389.89 o 
 -14   6   7     7899.01     7937.89    631.79 o 
 -12   6   7     3209.24     3285.96    408.47 o 
 -10   6   7     5090.69     5614.84    495.39 o 
  -8   6   7    36038.35    37047.94   1816.67 o 
  -6   6   7     8657.58     8630.17    325.26 o 
  -4   6   7        9.92        0.95    224.77 o 
  -2   6   7    19701.70    19859.62    922.97 o 
   0   6   7    16774.38    15983.26    801.07 o 
   2   6   7       17.96      203.50    203.50 o 
   4   6   7       21.41       26.84    304.48 o 
   6   6   7    13221.14    12647.89    660.25 o 
   8   6   7     9598.35     9159.98    482.66 o 
  10   6   7      128.19      174.59    215.21 o 
 -21   7   7     1001.48     1273.38    261.25 o 
 -19   7   7      758.01      825.22    241.39 o 
 -17   7   7     6955.54     7540.11    358.43 o 
 -15   7   7     1797.83     2405.92    281.36 o 
 -13   7   7     1897.50     1937.20    287.84 o 
 -11   7   7      702.05      690.46    509.55 o 
  -9   7   7     5590.87     5812.54    315.94 o 
  -7   7   7     1950.14     2516.87    457.47 o 
  -5   7   7     1107.06      762.77    250.44 o 
  -3   7   7      133.41      187.48    256.35 o 
  -1   7   7     4952.03     5940.61    422.77 o 
   1   7   7      958.58     1045.61    230.06 o 
   3   7   7     1537.42     2027.04    258.43 o 
   5   7   7     1436.21     1518.18    234.50 o 
   7   7   7     3043.12     2825.49    307.61 o 
 -18   8   7      474.19      581.49    244.14 o 
 -16   8   7     5491.17     6201.78    340.82 o 
 -14   8   7      623.13      705.89    247.26 o 
 -12   8   7     3800.38     4113.44    298.12 o 
 -10   8   7      779.12      687.03    241.36 o 
  -8   8   7    10003.86    11327.14    382.08 o 
  -6   8   7      709.37      590.44    246.80 o 
  -4   8   7      687.10     1175.24    370.77 o 
  -2   8   7     4413.22     3925.70    307.56 o 
   0   8   7     3930.06     3925.28    457.09 o 
   2   8   7      786.45      968.91    386.74 o 
   4   8   7      701.61      393.82    381.98 o 
 -13   9   7     2519.06     2738.00    350.88 o 
 -11   9   7     3150.45     3024.40    299.46 o 
  -9   9   7     2110.08     2176.34    266.20 o 
  -7   9   7      919.13      736.94    237.26 o 
  -5   9   7     2623.47     2140.13    291.07 o 
  -3   9   7     1892.22     1800.00    435.71 o 
  -1   9   7     2072.61     1929.25    260.32 o 
 -30   0   8       39.33      398.56    397.08 o 
 -28   0   8     4700.87     4331.84    327.97 o 
 -26   0   8    10409.63     8820.52    400.79 o 
 -24   0   8    15668.51    14511.04    451.25 o 
 -22   0   8     9084.66     9662.15   1417.78 o 
 -20   0   8    15141.83    13261.30    395.50 o 
 -18   0   8    47026.48    43864.52    861.03 o 
 -16   0   8    24321.36    23741.30    420.59 o 
 -14   0   8     6389.69     5451.76    467.85 o 
 -12   0   8    59534.82    58699.00   1504.38 o 
 -10   0   8    39856.29    39345.18   1295.05 o 
  -8   0   8     6678.00     6388.52    249.18 o 
  -6   0   8     1104.40     3106.55    960.10 o 
  -4   0   8   189692.23   189767.78   8832.10 o 
  -2   0   8    63434.56    60154.54   3607.77 o 
   0   0   8      945.96     1063.43    198.69 o 
   2   0   8     7965.56     8980.49    751.14 o 
   4   0   8    40643.58    41416.81   2212.15 o 
   6   0   8    12983.11    14548.77   1003.40 o 
   8   0   8     2830.61     2475.80    334.23 o 
  10   0   8      523.20     1102.56    396.32 o 
  12   0   8    15913.54    15393.45   1793.94 o 
  14   0   8      407.62      146.54    308.66 o 
 -29   1   8      640.45     1055.87    256.71 o 
 -27   1   8      462.36      957.58    228.31 o 
 -25   1   8       63.19      161.12    336.53 o 
 -23   1   8     3155.08     3131.37    247.79 o 
 -21   1   8     3509.72     3307.61    227.01 o 
 -19   1   8      620.88      785.89    185.57 o 
 -17   1   8       67.18      268.90    156.54 o 
 -15   1   8     1180.71     1281.28    167.59 o 
 -13   1   8     2087.34     1779.74    159.89 o 
 -11   1   8      227.14       12.72    143.00 o 
  -9   1   8      512.10      127.34    212.93 o 
  -7   1   8     6438.75     6077.27    191.89 o 
  -5   1   8      948.57     1060.11    151.94 o 
  -3   1   8      642.87      700.77    150.28 o 
  -1   1   8     2880.07     2803.98    185.41 o 
   1   1   8     8125.74     7823.71    358.17 o 
   3   1   8     2883.28     2740.02    294.23 o 
   5   1   8      524.17      486.76    202.61 o 
   7   1   8     1308.13     1881.85    328.39 o 
   9   1   8     1044.77      952.67    254.36 o 
  11   1   8       42.22      106.14    236.87 o 
  13   1   8      161.05       52.40    311.60 o 
 -28   2   8     2551.25     2523.89    358.88 o 
 -26   2   8     5607.63     6044.33    329.47 o 
 -24   2   8     7754.77     7788.66    341.36 o 
 -22   2   8     9733.50    10669.27    561.68 o 
 -20   2   8    10602.86    11390.11    345.51 o 
 -18   2   8    39140.77    44220.31   1127.93 o 
 -16   2   8    19240.90    19180.14    502.84 o 
 -14   2   8     9813.43    11144.21    427.39 o 
 -12   2   8    29765.93    30020.23   2650.17 o 
 -10   2   8    21470.52    21955.50   1434.10 o 
  -8   2   8     2524.89     2175.11    162.20 o 
  -6   2   8     5399.00     5387.16    450.05 o 
  -4   2   8    80653.44    80350.70   4050.83 o 
  -2   2   8    18754.75    19074.39   1650.18 o 
   0   2   8       30.21       60.15    229.45 o 
   2   2   8     4311.39     4177.11    226.92 o 
   4   2   8    30018.29    30513.27   2040.91 o 
   6   2   8     6706.22     6624.00    332.95 o 
   8   2   8      887.82     1190.75    229.54 o 
  10   2   8      375.40       58.02    337.41 o 
  12   2   8    12916.20    13857.05    774.91 o 
 -27   3   8     1810.66     1913.61    281.19 o 
 -25   3   8      187.09      202.81    234.39 o 
 -23   3   8    11395.64    11555.33    495.47 o 
 -21   3   8    12362.16    12194.46    425.38 o 
 -19   3   8     1503.49     1771.79    222.22 o 
 -17   3   8        4.39      306.69    182.37 o 
 -15   3   8    19311.52    18725.13    987.20 o 
 -13   3   8    14436.88    14550.11    455.12 o 
 -11   3   8     1225.63     1224.35    165.83 o 
  -9   3   8     3981.85     4014.83    381.79 o 
  -7   3   8    38048.93    36349.05   2371.75 o 
  -5   3   8     4788.85     4469.79    202.62 o 
  -3   3   8       70.02       64.50    154.71 o 
  -1   3   8     5325.39     4982.86    335.33 o 
   1   3   8    34345.04    31790.10   2269.42 o 
   3   3   8     8614.63     8106.80    287.97 o 
   5   3   8      568.90      162.26    177.15 o 
   7   3   8     3748.17     3892.54    278.22 o 
   9   3   8     5287.84     5631.30    326.83 o 
  11   3   8      548.23      112.44    247.73 o 
 -26   4   8      730.37      818.54    276.48 o 
 -24   4   8      704.06     1145.30    297.46 o 
 -22   4   8     7330.43     7217.87    359.37 o 
 -20   4   8     2725.68     2972.96    271.96 o 
 -18   4   8    11441.16    12992.60   1708.93 o 
 -16   4   8     2941.47     2757.30    428.69 o 
 -14   4   8    14534.35    12284.03   1121.25 o 
 -12   4   8     5881.49     7382.79   1515.12 o 
 -10   4   8     2673.03     2704.25    763.65 o 
  -8   4   8      120.35      152.07    163.03 o 
  -6   4   8     7675.87     7147.88    911.34 o 
  -4   4   8    12141.42    12652.37    615.31 o 
  -2   4   8     1565.75     1654.14    307.40 o 
   0   4   8      212.34      154.28    215.77 o 
   2   4   8     2880.11     3383.91    462.62 o 
   4   4   8     9749.88     9552.74    461.59 o 
   6   4   8      820.10     1109.69    221.23 o 
   8   4   8        5.02        6.06    198.15 o 
  10   4   8       10.59       77.29    262.82 o 
 -25   5   8       36.84       49.22    241.09 o 
 -23   5   8     9244.43     9712.31    466.08 o 
 -21   5   8     9795.58     9567.21    378.43 o 
 -19   5   8      127.53      179.28    266.40 o 
 -17   5   8      110.93       75.04    364.47 o 
 -15   5   8    26923.91    26908.99   1942.26 o 
 -13   5   8    18204.66    19084.44    873.95 o 
 -11   5   8     1653.75     1504.70    209.97 o 
  -9   5   8     3955.65     3909.82    246.26 o 
  -7   5   8    36598.99    37528.05   2050.67 o 
  -5   5   8     4949.17     5511.59    297.94 o 
  -3   5   8     1747.98     1740.17    280.56 o 
  -1   5   8     3768.67     3993.77    255.27 o 
   1   5   8    29540.27    28415.44   1490.08 o 
   3   5   8     3029.64     2888.51    247.20 o 
   5   5   8        1.99      166.76    195.25 o 
   7   5   8     2852.82     2541.12    244.78 o 
   9   5   8     6221.12     5592.67    311.66 o 
 -24   6   8       19.58      482.47    238.33 o 
 -22   6   8     3711.91     3535.13    284.19 o 
 -20   6   8       20.63       11.98    202.72 o 
 -18   6   8        0.47      856.46    601.08 o 
 -16   6   8      353.76      516.08    237.01 o 
 -14   6   8     6791.93     7400.35    390.14 o 
 -12   6   8      327.03      215.60    478.94 o 
 -10   6   8      669.16      151.87    990.79 o 
  -8   6   8     1968.88     2449.14    254.06 o 
  -6   6   8     2574.68     3096.01    285.78 o 
  -4   6   8     1506.73     1196.52   1358.52 o 
  -2   6   8        3.59      305.59   1011.08 o 
   0   6   8     1044.06     1376.19    220.68 o 
   2   6   8     3502.68     3576.70    274.11 o 
   4   6   8      277.11      370.75    594.28 o 
   6   6   8      239.25      209.14    352.00 o 
   8   6   8      518.52      485.60    209.29 o 
 -21   7   8     5952.41     5855.44    355.83 o 
 -19   7   8      139.88      183.67    228.03 o 
 -17   7   8     1326.25     1144.40    261.92 o 
 -15   7   8     9675.40    10134.55    389.23 o 
 -13   7   8     8437.31     8837.93    366.99 o 
 -11   7   8      154.46      234.41    234.41 o 
  -9   7   8      786.12      780.82    385.05 o 
  -7   7   8    15484.31    15129.81    419.92 o 
  -5   7   8     1994.30     2549.09    263.17 o 
  -3   7   8      943.04     1060.22    233.02 o 
  -1   7   8     2636.71     2517.16    258.74 o 
   1   7   8    14500.18    13842.85    422.39 o 
   3   7   8      913.41      721.85    225.24 o 
   5   7   8       37.39      177.17    410.86 o 
 -18   8   8     1969.31     1997.92    308.26 o 
 -16   8   8     1372.65     1519.82    287.67 o 
 -14   8   8     1598.11     1855.08    320.95 o 
 -12   8   8      356.27      455.40    279.90 o 
 -10   8   8     3311.07     3661.78    309.10 o 
  -8   8   8     2273.45     2414.96    278.31 o 
  -6   8   8     1624.15     1593.29    258.43 o 
  -4   8   8      909.25      851.73    245.70 o 
  -2   8   8     2784.39     3337.58    281.24 o 
   0   8   8     1747.55     1329.01    333.89 o 
   2   8   8     2109.86     2562.53    443.60 o 
 -11   9   8      458.90      366.24    250.08 o 
  -9   9   8        2.31      122.50    223.30 o 
  -7   9   8     3537.66     3389.07    363.53 o 
  -5   9   8       14.22      106.70    223.07 o 
 -29   1   9      258.49      369.66    209.69 o 
 -27   1   9      588.19      620.99    246.94 o 
 -25   1   9    20416.59    18847.67    457.76 o 
 -23   1   9    14784.04    14557.96    460.65 o 
 -21   1   9     2709.00     3025.48    227.91 o 
 -19   1   9     1137.19     1146.22    207.97 o 
 -17   1   9    53384.02    57728.42   2615.56 o 
 -15   1   9     6392.56     6574.95    251.76 o 
 -13   1   9      373.94     1459.26    883.53 o 
 -11   1   9     4002.36     4334.06    377.18 o 
  -9   1   9   122593.23   121497.49   8423.10 o 
  -7   1   9     2330.91     2809.97    181.38 o 
  -5   1   9     1864.26     2660.42    349.99 o 
  -3   1   9     4041.17     4143.25    214.45 o 
  -1   1   9    55716.01    57300.18   2723.62 o 
   1   1   9      165.35       12.77    478.59 o 
   3   1   9     2140.57     2858.45    320.11 o 
   5   1   9    11592.05    12373.44    429.98 o 
   7   1   9    17981.21    18985.60    904.92 o 
   9   1   9      372.06      211.37    260.97 o 
  11   1   9      593.90      657.64    256.94 o 
 -28   2   9     3682.25     3850.51    294.29 o 
 -26   2   9     1040.52     1343.10    236.10 o 
 -24   2   9      189.54      291.84    312.05 o 
 -22   2   9     1213.73      806.72    517.40 o 
 -20   2   9    10232.84    10076.53    332.76 o 
 -18   2   9      928.99      946.01    211.47 o 
 -16   2   9       28.25       13.74    184.63 o 
 -14   2   9     2184.48     2063.61    215.60 o 
 -12   2   9     5570.25     5769.59    222.35 o 
 -10   2   9      724.78      936.13    150.65 o 
  -8   2   9       35.88        8.71    244.89 o 
  -6   2   9    11175.57    10663.19    494.14 o 
  -4   2   9    13903.87    13608.63    300.98 o 
  -2   2   9      477.83      353.03    160.01 o 
   0   2   9     3038.21     3234.79    222.94 o 
   2   2   9     8283.92     8009.62    306.69 o 
   4   2   9     4179.06     4330.11    282.83 o 
   6   2   9       69.91      271.43    225.13 o 
   8   2   9      759.02     1253.44    305.74 o 
  10   2   9     2153.59     2537.43    389.16 o 
 -29   3   9      127.95      481.85    225.85 o 
 -27   3   9      998.98      795.86    257.03 o 
 -25   3   9     8033.02     8271.62    376.97 o 
 -23   3   9     4036.34     4970.52    321.73 o 
 -21   3   9      959.40     1162.23    241.27 o 
 -19   3   9      250.18      253.46    350.74 o 
 -17   3   9    24671.11    26277.66   1989.80 o 
 -15   3   9      606.94      962.69    189.66 o 
 -13   3   9     1681.38     1490.85    334.18 o 
 -11   3   9     2621.26     2056.32    240.55 o 
  -9   3   9    87618.72    87059.48   5519.67 o 
  -7   3   9     1000.37      805.72    189.12 o 
  -5   3   9     3505.98     3377.74    215.83 o 
  -3   3   9      780.81     1266.26    184.74 o 
  -1   3   9    30324.87    29376.58   1643.05 o 
   1   3   9       22.72        5.98    193.48 o 
   3   3   9     1158.99      774.89    211.41 o 
   5   3   9     3700.49     3045.48    283.20 o 
   7   3   9     6908.75     6983.91    356.83 o 
   9   3   9      489.92      239.68    248.31 o 
 -26   4   9     1986.49     2663.51    491.71 o 
 -24   4   9       17.78       51.42    232.26 o 
 -22   4   9      969.76     1089.41    251.28 o 
 -20   4   9    18315.64    18442.76    912.49 o 
 -18   4   9     5171.88     5250.21    330.08 o 
 -16   4   9     2095.64     2219.50    239.61 o 
 -14   4   9    17375.71    16616.65    367.00 o 
 -12   4   9    30477.33    29822.48   1272.08 o 
 -10   4   9       93.96      176.92    176.26 o 
  -8   4   9     1417.47     1342.85    196.47 o 
  -6   4   9    24651.72    24034.98   1423.93 o 
  -4   4   9    25291.35    25884.68   1443.20 o 
  -2   4   9      486.89      336.74    193.82 o 
   0   4   9     2452.44     2490.43    473.73 o 
   2   4   9    11709.11    11132.70    358.59 o 
   4   4   9     3798.69     3457.81    268.71 o 
   6   4   9        1.68      153.73    196.32 o 
   8   4   9     3315.22     2494.48    264.69 o 
 -25   5   9      988.39     1251.99    270.02 o 
 -23   5   9       53.17      334.69    242.81 o 
 -21   5   9       15.18      127.27    217.64 o 
 -19   5   9     1091.49     1328.57    287.96 o 
 -17   5   9     2090.28     2148.15    653.88 o 
 -15   5   9      877.63      858.33    219.06 o 
 -13   5   9     4312.48     4315.86    438.90 o 
 -11   5   9      683.97     1108.53    288.77 o 
  -9   5   9    12306.31    13770.63    908.50 o 
  -7   5   9     1461.58     1595.16    508.66 o 
  -5   5   9     2756.70     2628.08    260.57 o 
  -3   5   9       21.04      173.58    368.93 o 
  -1   5   9     2887.12     3615.36    282.60 o 
   1   5   9      850.88      600.25    228.28 o 
   3   5   9       37.40      192.28    377.10 o 
   5   5   9      163.82      182.13    229.28 o 
   7   5   9      536.21      830.51    237.20 o 
 -24   6   9        8.53      181.09    232.88 o 
 -22   6   9      679.71      796.60    230.55 o 
 -20   6   9    11183.26    11102.95    657.46 o 
 -18   6   9     1580.72     1820.54    239.69 o 
 -16   6   9      539.06      384.61    239.44 o 
 -14   6   9    15116.33    15647.77    407.16 o 
 -12   6   9    22681.44    24221.15   1096.83 o 
 -10   6   9      379.11      414.55    225.63 o 
  -8   6   9       19.35       68.13    230.51 o 
  -6   6   9    14866.71    15640.07    405.62 o 
  -4   6   9    19254.73    19439.88    948.66 o 
  -2   6   9      112.29       54.17    209.07 o 
   0   6   9      416.86      228.37    216.08 o 
   2   6   9     6674.64     5695.49    346.11 o 
   4   6   9     1939.14     1941.35    260.03 o 
   6   6   9        0.77       19.32    196.12 o 
 -21   7   9     1009.27      947.11    241.90 o 
 -19   7   9     1772.97     2165.91    257.78 o 
 -17   7   9       90.28      448.29    448.29 o 
 -15   7   9     1772.83     2406.62    285.73 o 
 -13   7   9     3010.35     3390.10    291.17 o 
 -11   7   9     3064.55     4183.38    546.30 o 
  -9   7   9      161.89      250.42    518.84 o 
  -7   7   9     3638.46     3770.21    355.93 o 
  -5   7   9     1792.49     1729.87    254.30 o 
  -3   7   9     1240.73     1520.30    240.67 o 
  -1   7   9      778.13     1454.46    349.21 o 
   1   7   9     2913.63     2462.20    272.79 o 
   3   7   9     1032.12      755.02    218.33 o 
 -16   8   9      131.84      167.28    251.76 o 
 -14   8   9     3090.16     3118.77    340.70 o 
 -12   8   9     4303.71     4322.37    319.33 o 
 -10   8   9     2104.67     1814.56    285.66 o 
  -8   8   9     1165.91     1392.47    250.67 o 
  -6   8   9     4402.05     5002.33    310.53 o 
  -4   8   9     5228.82     5708.64    419.04 o 
  -2   8   9      181.32      156.64    218.80 o 
 -30   0  10    11448.11    10999.61    458.29 o 
 -28   0  10     1328.04     1174.90    485.92 o 
 -26   0  10     1784.24     1872.67    366.57 o 
 -24   0  10     9114.87     9011.50    415.07 o 
 -22   0  10    26698.34    24728.08   1883.26 o 
 -20   0  10      616.34      845.20    332.65 o 
 -18   0  10     2550.12     2700.39    264.52 o 
 -16   0  10    44136.50    43738.16   1966.52 o 
 -14   0  10    91693.84    88414.65   3321.28 o 
 -12   0  10     2313.35     2286.20    246.32 o 
 -10   0  10       61.95       53.80    190.13 o 
  -8   0  10    17147.59    18683.10    815.27 o 
  -6   0  10    30937.30    28859.24   1528.68 o 
  -4   0  10     1947.82     1906.26    788.94 o 
  -2   0  10    12982.52    12325.25    416.66 o 
   0   0  10    30810.90    30809.49   1934.52 o 
   2   0  10     8716.37     8203.65    424.45 o 
   4   0  10     2121.47     2209.26    353.13 o 
   6   0  10     9965.55     9692.14    511.41 o 
   8   0  10    10139.86    12550.40   1590.47 o 
  10   0  10     3447.91     4271.03    402.67 o 
 -29   1  10       93.58      180.12    215.73 o 
 -27   1  10      519.14      934.65    220.04 o 
 -25   1  10     1186.30     1085.76    238.98 o 
 -23   1  10      332.95      531.04    208.55 o 
 -21   1  10     1505.45     1630.39    248.94 o 
 -19   1  10     3113.80     2977.85    402.04 o 
 -17   1  10     1422.29     1301.86    213.23 o 
 -15   1  10      158.69      254.20    181.43 o 
 -13   1  10      574.86      990.57    180.09 o 
 -11   1  10     2957.09     3108.52    194.79 o 
  -9   1  10     2065.20     1801.75    184.36 o 
  -7   1  10      415.93      609.98    161.73 o 
  -5   1  10     2489.05     2640.57    265.12 o 
  -3   1  10     2292.05     2333.54    207.13 o 
  -1   1  10      345.01       86.00    290.17 o 
   1   1  10      532.23      538.05    268.64 o 
   3   1  10     3013.25     3570.47    447.95 o 
   5   1  10     1140.75     1019.32    272.53 o 
   7   1  10       26.86      255.94    255.94 o 
   9   1  10       11.46      108.63    253.37 o 
 -28   2  10      507.87      456.11    241.56 o 
 -26   2  10      308.94      288.04    227.74 o 
 -24   2  10     3104.14     3880.22    275.44 o 
 -22   2  10    14659.12    15302.19    665.33 o 
 -20   2  10     2216.58     2755.25    253.88 o 
 -18   2  10      148.76       63.72    200.36 o 
 -16   2  10    17801.01    18497.93    786.49 o 
 -14   2  10    46974.49    45744.51   2338.97 o 
 -12   2  10     1741.11     2873.25   1035.51 o 
 -10   2  10      340.90       17.48    169.62 o 
  -8   2  10    15693.99    15595.77    637.56 o 
  -6   2  10    20610.32    20114.45   1027.06 o 
  -4   2  10     2785.55     2954.60    486.91 o 
  -2   2  10    10152.76    10010.45    377.94 o 
   0   2  10    23569.89    23318.32    953.86 o 
   2   2  10     4240.40     4004.27    366.25 o 
   4   2  10     4084.46     4870.27    306.11 o 
   6   2  10     4525.57     4863.66    321.42 o 
   8   2  10     5728.42     6589.74    414.83 o 
 -29   3  10      410.26      182.13    239.71 o 
 -27   3  10     2521.30     2626.36    430.43 o 
 -25   3  10     4383.35     5013.69    319.42 o 
 -23   3  10      164.72       26.66    236.47 o 
 -21   3  10     4938.68     5749.06    383.76 o 
 -19   3  10    13771.73    14507.07    384.32 o 
 -17   3  10     6011.54     5675.62    268.66 o 
 -15   3  10     1071.99     1104.09    198.49 o 
 -13   3  10     3361.16     3426.33    267.04 o 
 -11   3  10    23148.31    20910.08    806.16 o 
  -9   3  10    11300.08    10451.00    702.29 o 
  -7   3  10      641.38      857.95    182.86 o 
  -5   3  10    10642.44    10188.36    309.21 o 
  -3   3  10     9738.65    10509.25    326.81 o 
  -1   3  10      977.76      905.21    210.00 o 
   1   3  10      721.18      563.90    214.36 o 
   3   3  10     9650.99     9881.67    454.97 o 
   5   3  10     5080.38     5508.55    296.18 o 
   7   3  10      266.44      247.90    234.08 o 
 -26   4  10       48.11       50.41    258.38 o 
 -24   4  10      197.11      516.25    242.29 o 
 -22   4  10     3629.19     4798.50    667.63 o 
 -20   4  10     3855.41     4072.37    284.02 o 
 -18   4  10      419.74      803.91    325.72 o 
 -16   4  10     1699.50     1791.99    580.85 o 
 -14   4  10     7677.70     8644.66   1020.42 o 
 -12   4  10     2225.37     2065.68    412.55 o 
 -10   4  10        6.59       89.78    199.93 o 
  -8   4  10     3990.74     4584.31    524.85 o 
  -6   4  10     5324.34     5857.74    392.18 o 
  -4   4  10     4249.72     4491.55    271.53 o 
  -2   4  10     2352.50     2575.50    248.77 o 
   0   4  10     5808.58     7105.46    417.69 o 
   2   4  10      289.58      622.63    330.63 o 
   4   4  10     3672.44     3257.46    272.14 o 
   6   4  10      409.32      362.08    209.42 o 
 -25   5  10     4225.98     3821.82    558.26 o 
 -23   5  10        0.89        1.00    213.03 o 
 -21   5  10     3415.43     3134.97    359.34 o 
 -19   5  10    12590.71    12138.40    375.99 o 
 -17   5  10     4982.45     4893.69    277.31 o 
 -15   5  10     1188.91      944.69    219.75 o 
 -13   5  10     4302.42     4611.12    278.27 o 
 -11   5  10    26102.36    25976.97    997.12 o 
  -9   5  10     6361.39     6952.11    303.80 o 
  -7   5  10       22.06       95.29    195.02 o 
  -5   5  10    10085.31     9265.50    336.67 o 
  -3   5  10     9083.36     8908.47    348.47 o 
  -1   5  10      158.54       36.36    250.35 o 
   1   5  10        6.49      392.30    199.05 o 
   3   5  10     7702.05     6801.80    334.43 o 
   5   5  10     6570.55     5401.13    310.35 o 
 -24   6  10        6.83      274.13    221.38 o 
 -22   6  10       74.86      404.74    235.95 o 
 -20   6  10     2616.95     1918.80    257.08 o 
 -18   6  10      208.91      326.31    215.17 o 
 -16   6  10       15.11       27.42    227.90 o 
 -14   6  10      112.81      126.85    244.21 o 
 -12   6  10     3351.35     3388.54    310.23 o 
 -10   6  10     1540.18     1803.95    236.07 o 
  -8   6  10       96.06       96.20    220.34 o 
  -6   6  10        1.43       10.13    417.91 o 
  -4   6  10     4151.21     4062.14    327.75 o 
  -2   6  10       91.89      204.79    285.02 o 
   0   6  10        1.66      360.33    253.88 o 
   2   6  10      179.57      276.83    214.94 o 
   4   6  10     1482.96     1414.89    230.89 o 
 -21   7  10     1548.70     1290.00    254.12 o 
 -19   7  10     7134.00     7159.95    342.90 o 
 -17   7  10     2043.10     2092.88    277.35 o 
 -15   7  10     1211.28     1134.44    256.95 o 
 -13   7  10     1635.13     1921.78    498.13 o 
 -11   7  10    10260.59    10754.66    408.76 o 
  -9   7  10     1240.61     1602.41    248.17 o 
  -7   7  10      258.98      353.30    234.25 o 
  -5   7  10     4635.80     4675.92    300.57 o 
  -3   7  10     4686.56     4529.36    304.16 o 
  -1   7  10       13.42      302.68    211.52 o 
   1   7  10       32.04       71.07    212.99 o 
 -16   8  10     1082.52     1930.36    477.64 o 
 -14   8  10     1159.32     1855.93    283.68 o 
 -12   8  10     1779.89     2138.74    342.29 o 
 -10   8  10      874.47      682.84    265.57 o 
  -8   8  10     1654.27     1977.06    297.63 o 
  -6   8  10     1474.76     1295.48    267.34 o 
 -29   1  11     4358.02     3482.83    293.29 o 
 -27   1  11     4367.78     3638.42    293.08 o 
 -25   1  11     2348.28     2442.08    271.59 o 
 -23   1  11     6188.23     6603.47    610.62 o 
 -21   1  11    28257.92    29185.83   1931.71 o 
 -19   1  11    10740.44    10431.15    551.03 o 
 -17   1  11     2069.54     2415.12    560.36 o 
 -15   1  11    17271.67    18227.73    691.23 o 
 -13   1  11    15891.02    16831.57    565.61 o 
 -11   1  11      442.62      481.16    178.55 o 
  -9   1  11     1337.62     1615.52    384.36 o 
  -7   1  11    38543.92    36649.36   1734.37 o 
  -5   1  11    17338.23    17218.05    682.29 o 
  -3   1  11       26.54      155.25    190.33 o 
  -1   1  11      986.09      843.81    244.94 o 
   1   1  11    17897.38    19478.63    573.93 o 
   3   1  11     7427.24     7514.51    376.84 o 
   5   1  11      984.38     1228.45    276.61 o 
   7   1  11      888.61      860.76    277.52 o 
 -28   2  11       31.90      571.39    290.69 o 
 -26   2  11     1992.60     2291.53    278.83 o 
 -24   2  11     2396.04     2284.10    275.77 o 
 -22   2  11      208.46      292.76    240.81 o 
 -20   2  11       27.48     1005.42   1005.42 o 
 -18   2  11     6802.58     7314.23    461.23 o 
 -16   2  11     4817.96     4495.52    267.79 o 
 -14   2  11      601.83      901.10    381.64 o 
 -12   2  11     1266.60     1226.61    215.21 o 
 -10   2  11    11235.89    10614.07    546.83 o 
  -8   2  11     2943.70     2975.02    226.44 o 
  -6   2  11       14.90        6.74    184.66 o 
  -4   2  11      517.40      443.56    356.88 o 
  -2   2  11     6124.29     6005.13    289.85 o 
   0   2  11     1594.96     1864.73    320.29 o 
   2   2  11      187.31      107.56    223.01 o 
   4   2  11      683.35      557.97    266.12 o 
   6   2  11      990.72     1571.50    262.13 o 
 -27   3  11     1341.04     1775.89    265.92 o 
 -25   3  11     2710.77     2661.77    295.27 o 
 -23   3  11     2257.00     2558.89    283.79 o 
 -21   3  11    12709.50    13646.72    983.26 o 
 -19   3  11     2955.14     3600.00    255.97 o 
 -17   3  11     5650.61     6159.96    875.90 o 
 -15   3  11     6055.44     6824.23    415.34 o 
 -13   3  11     7835.52     7118.23    560.70 o 
 -11   3  11     1001.34      942.05    240.74 o 
  -9   3  11        1.54      242.10    354.45 o 
  -7   3  11    23142.61    21408.24    974.36 o 
  -5   3  11    10022.81     9559.96    338.11 o 
  -3   3  11       47.19      226.62    189.18 o 
  -1   3  11      783.94      839.47    330.50 o 
   1   3  11     8013.19     7037.01    529.38 o 
   3   3  11     1896.49     1895.94    325.35 o 
   5   3  11       30.74      280.97    280.97 o 
 -26   4  11     5949.62     6506.75    373.19 o 
 -24   4  11     6701.77     6270.51    355.14 o 
 -22   4  11      342.78      448.63    234.65 o 
 -20   4  11       16.80      774.94   1003.44 o 
 -18   4  11    12081.91    11069.51    370.61 o 
 -16   4  11     8923.53     8996.79    364.64 o 
 -14   4  11     1612.95     1296.95    224.97 o 
 -12   4  11     2756.50     2777.83    253.25 o 
 -10   4  11    19080.00    18833.73    844.61 o 
  -8   4  11     4729.09     4729.78    394.61 o 
  -6   4  11       13.26       28.08    199.13 o 
  -4   4  11     4227.64     4267.43    272.36 o 
  -2   4  11    19073.74    18540.77    434.47 o 
   0   4  11     3034.21     3132.95    263.00 o 
   2   4  11      239.02      163.40    211.83 o 
   4   4  11     2042.18     2031.55    517.93 o 
 -25   5  11     2442.34     2116.53    350.31 o 
 -23   5  11       49.32      279.14    279.14 o 
 -21   5  11     1307.44     1986.81    334.56 o 
 -19   5  11       82.12      381.97    219.53 o 
 -17   5  11     3223.53     3314.71    277.75 o 
 -15   5  11      902.83     1378.83    228.38 o 
 -13   5  11       43.74      112.04    541.72 o 
 -11   5  11      582.26      474.89    269.87 o 
  -9   5  11      693.76      575.81    291.41 o 
  -7   5  11     2586.18     3317.87    264.21 o 
  -5   5  11      270.55      283.17    330.64 o 
  -3   5  11     1232.77     1037.25    342.33 o 
  -1   5  11     2231.52     1958.05    245.09 o 
   1   5  11      914.51     1498.26    237.06 o 
   3   5  11        8.61      374.16    209.94 o 
 -22   6  11       59.17       65.05    203.11 o 
 -20   6  11      232.39      842.06    377.28 o 
 -18   6  11     8441.74     8296.28    728.02 o 
 -16   6  11     7988.37     8399.56    345.39 o 
 -14   6  11      770.75     1056.33    238.18 o 
 -12   6  11      914.65      587.83    257.52 o 
 -10   6  11    10227.10     9980.29    370.20 o 
  -8   6  11     1572.82     1242.73    297.66 o 
  -6   6  11      257.63      609.16    233.33 o 
  -4   6  11     2930.58     2844.04    275.56 o 
  -2   6  11    12996.21    12097.47    397.99 o 
   0   6  11     1617.76     1557.60    248.06 o 
 -19   7  11      651.08     1137.69    366.89 o 
 -17   7  11     1385.12     1445.68    270.24 o 
 -15   7  11       78.29      129.46    235.81 o 
 -13   7  11     1665.02     2126.45    653.22 o 
 -11   7  11     2562.92     3075.85    284.04 o 
  -9   7  11     2162.86     1820.41    281.41 o 
  -7   7  11      411.76       86.88    253.44 o 
  -5   7  11     1408.70     1341.45    277.86 o 
  -3   7  11     1595.30     1360.18    426.44 o 
 -28   0  12     9554.78     8561.79    466.70 o 
 -26   0  12    10096.46     9090.99    812.59 o 
 -24   0  12     1612.20     1380.74    297.46 o 
 -22   0  12        3.20      296.84    515.52 o 
 -20   0  12    21952.19    20440.47    977.86 o 
 -18   0  12     6533.30     6957.53    389.24 o 
 -16   0  12        2.08      109.27    245.40 o 
 -14   0  12     5912.97     6763.97    356.82 o 
 -12   0  12    58742.36    57984.15   2816.67 o 
 -10   0  12     2772.24     2909.23    277.30 o 
  -8   0  12      992.59      859.69    252.18 o 
  -6   0  12     4131.56     4802.75    353.86 o 
  -4   0  12    27855.83    29024.55   1645.14 o 
  -2   0  12     1167.91     1781.82    325.49 o 
   0   0  12     1931.47     2023.55    349.80 o 
   2   0  12     7761.83     8859.72    693.40 o 
   4   0  12     8341.21     9277.14    503.68 o 
 -29   1  12      127.33      136.31    264.36 o 
 -27   1  12        0.32       25.78    261.63 o 
 -25   1  12       38.35      125.51    250.84 o 
 -23   1  12     1186.50      869.12    263.92 o 
 -21   1  12      785.16     1217.52    273.36 o 
 -19   1  12      758.20      670.02    534.09 o 
 -17   1  12     2087.18     1760.52    247.81 o 
 -15   1  12     2878.64     2811.83    249.96 o 
 -13   1  12      389.82      428.16    337.22 o 
 -11   1  12      893.87     1179.67    216.74 o 
  -9   1  12     3213.65     2980.77    243.30 o 
  -7   1  12     2012.69     1750.08    235.70 o 
  -5   1  12        1.63      133.56    196.16 o 
  -3   1  12       18.73      229.14    229.14 o 
  -1   1  12      632.24      747.69    241.59 o 
   1   1  12      453.22      383.95    265.74 o 
   3   1  12       11.60      447.80    361.91 o 
   5   1  12      136.96      385.23    257.13 o 
 -28   2  12     6017.71     6525.16    453.91 o 
 -26   2  12     5600.28     5651.03    342.73 o 
 -24   2  12      759.92      733.68    243.31 o 
 -22   2  12        9.03      373.60    225.63 o 
 -20   2  12    12572.88    12751.93    392.53 o 
 -18   2  12     1707.77     1460.41    257.56 o 
 -16   2  12      813.28     1346.37    222.85 o 
 -14   2  12     2265.39     2360.12    335.55 o 
 -12   2  12    42184.52    41788.87   2296.94 o 
 -10   2  12     1173.31      983.75    235.32 o 
  -8   2  12     1471.30      953.65    236.09 o 
  -6   2  12     2171.73     2189.73    353.51 o 
  -4   2  12    17772.70    16334.35    411.34 o 
  -2   2  12      325.26      279.41    228.24 o 
   0   2  12      594.72      910.51    212.05 o 
   2   2  12     4016.83     4286.88    324.96 o 
   4   2  12     4874.17     5201.52    352.67 o 
 -27   3  12       28.90       31.59    251.37 o 
 -25   3  12      445.51      463.35    275.65 o 
 -23   3  12     6557.20     7427.72    332.33 o 
 -21   3  12     2642.01     2668.86    278.84 o 
 -19   3  12     1071.11      504.61    638.53 o 
 -17   3  12     6203.90     6353.52    877.37 o 
 -15   3  12    10150.38     9526.77    477.99 o 
 -13   3  12      105.31       91.81    208.89 o 
 -11   3  12      935.84      478.42    225.86 o 
  -9   3  12    10106.59     9930.11    334.76 o 
  -7   3  12    10094.20    10419.42    364.30 o 
  -5   3  12      254.28      303.63    216.02 o 
  -3   3  12      647.10     1015.29    219.85 o 
  -1   3  12     4312.12     4383.40    283.37 o 
   1   3  12     2115.55     2425.47    577.49 o 
   3   3  12       89.80      276.25    210.83 o 
 -26   4  12      657.81      641.75    314.71 o 
 -24   4  12        0.16      124.64    268.79 o 
 -22   4  12      191.07      131.91    229.26 o 
 -20   4  12     3126.71     3937.77    299.99 o 
 -18   4  12       15.28      162.83    427.86 o 
 -16   4  12     1900.26     1859.37    246.71 o 
 -14   4  12       31.32      210.38    210.38 o 
 -12   4  12    13788.79    14720.74    747.00 o 
 -10   4  12        0.07      209.30    209.30 o 
  -8   4  12     1387.07     1535.83    224.35 o 
  -6   4  12      119.11       98.23    208.47 o 
  -4   4  12     2775.84     2149.42    261.69 o 
  -2   4  12      246.40      249.44    219.64 o 
   0   4  12       16.48      198.83    210.03 o 
   2   4  12      663.15      929.30    226.83 o 
 -25   5  12      857.57     1087.76    274.10 o 
 -23   5  12     7250.04     6634.90    335.22 o 
 -21   5  12     1293.23     1137.15    229.32 o 
 -19   5  12      152.76      133.28    232.29 o 
 -17   5  12     5518.17     4939.58    297.44 o 
 -15   5  12     9179.89     8608.92    343.89 o 
 -13   5  12      326.45      182.95    386.19 o 
 -11   5  12       40.60       56.14    226.05 o 
  -9   5  12     7317.01     7387.50    334.32 o 
  -7   5  12    11617.31    11226.84    385.69 o 
  -5   5  12      654.78      700.61    226.93 o 
  -3   5  12     1046.66     1378.04    258.54 o 
  -1   5  12     5251.40     4773.59    301.70 o 
   1   5  12     1945.01     1834.17    239.81 o 
 -22   6  12      587.85      731.84    224.33 o 
 -20   6  12      193.31      109.22    220.83 o 
 -18   6  12      193.21      512.77    255.99 o 
 -16   6  12     1201.95     1281.36    241.76 o 
 -14   6  12      337.78      205.24    242.85 o 
 -12   6  12      705.29     1122.24    257.09 o 
 -10   6  12      799.25     1382.70    348.54 o 
  -8   6  12     1126.63     1469.54    266.15 o 
  -6   6  12      277.00      448.58    213.81 o 
  -4   6  12       14.70       12.30    229.17 o 
  -2   6  12      956.57      783.06    235.41 o 
 -17   7  12     3777.76     4328.65    507.43 o 
 -15   7  12     5433.45     4970.42    556.57 o 
 -13   7  12      218.99      330.76    239.05 o 
 -11   7  12       95.17      472.28    227.65 o 
  -9   7  12     4803.65     5253.87    402.80 o 
  -7   7  12     5583.14     5131.14    322.85 o 
 -29   1  13      250.72      407.23    238.68 o 
 -27   1  13     2714.60     2194.09    300.33 o 
 -25   1  13     6971.08     6967.95    365.09 o 
 -23   1  13      368.48      341.39    302.18 o 
 -21   1  13       55.12      270.45    223.38 o 
 -19   1  13    11794.66    13450.25    411.99 o 
 -17   1  13    22243.43    21503.84   1003.41 o 
 -15   1  13       70.37      352.18    323.20 o 
 -13   1  13       40.37       78.03    212.39 o 
 -11   1  13    10066.78    10094.40    362.23 o 
  -9   1  13    11290.19    11336.45    357.08 o 
  -7   1  13       96.64      605.10    472.68 o 
  -5   1  13     5935.22     6666.99    416.00 o 
  -3   1  13    14987.35    13921.87    435.61 o 
  -1   1  13     2340.97     2843.12    291.10 o 
   1   1  13      928.90     1076.99    291.02 o 
   3   1  13     2183.74     1503.97    323.31 o 
 -28   2  13      785.27      765.77    310.34 o 
 -26   2  13        1.01      289.02    332.80 o 
 -24   2  13      640.32     1291.82    483.48 o 
 -22   2  13     3023.12     2869.77    285.94 o 
 -20   2  13     1873.67     1672.11    260.37 o 
 -18   2  13       13.96     1381.23   1381.23 o 
 -16   2  13     1018.41      686.94    854.57 o 
 -14   2  13     5984.70     6451.28    303.34 o 
 -12   2  13     3337.95     3539.76    398.85 o 
 -10   2  13      319.04       72.16    291.85 o 
  -8   2  13     1771.07     2779.21    523.56 o 
  -6   2  13     1018.28     1145.60    334.36 o 
  -4   2  13        4.50      197.45    213.39 o 
  -2   2  13       34.55      144.37    223.55 o 
   0   2  13     2073.68     2120.88    262.79 o 
   2   2  13     1374.35     1365.11    284.77 o 
 -27   3  13     1273.45     1041.44    268.19 o 
 -25   3  13     4270.72     4310.32    326.68 o 
 -23   3  13      144.23      403.35    246.80 o 
 -21   3  13      184.17      340.05    225.63 o 
 -19   3  13     6467.04     6501.45    326.36 o 
 -17   3  13     9902.45     9968.18    673.91 o 
 -15   3  13      251.53      138.87    243.04 o 
 -13   3  13       35.44      249.49    309.01 o 
 -11   3  13     3848.79     3452.63    275.12 o 
  -9   3  13     4205.28     3973.96    267.58 o 
  -7   3  13      836.49      979.64    264.15 o 
  -5   3  13     1746.66     1983.44    240.38 o 
  -3   3  13     5659.53     4685.13    308.62 o 
  -1   3  13      607.08      510.80    305.08 o 
   1   3  13      641.31      346.88    234.43 o 
 -26   4  13      362.80      901.26    329.51 o 
 -24   4  13     2638.87     2972.37    294.61 o 
 -22   4  13     7153.69     7777.57    343.06 o 
 -20   4  13     3121.50     3336.63    259.95 o 
 -18   4  13      111.87      240.72    240.72 o 
 -16   4  13     2071.97     2207.60    336.17 o 
 -14   4  13    11125.83    11065.75    502.67 o 
 -12   4  13     3473.93     3879.96    266.27 o 
 -10   4  13       57.23       40.63    331.01 o 
  -8   4  13     4985.80     4750.33    305.12 o 
  -6   4  13     5441.29     5546.17    302.72 o 
  -4   4  13      666.89      559.13    194.61 o 
  -2   4  13      308.00      286.41    241.56 o 
   0   4  13     5074.50     4824.47    304.96 o 
 -23   5  13     1232.16     1552.43    240.45 o 
 -21   5  13       78.09       37.83    227.97 o 
 -19   5  13      653.53      366.08    237.45 o 
 -17   5  13      925.29      974.29    240.35 o 
 -15   5  13     1065.86     1359.86    238.32 o 
 -13   5  13      437.47      305.46    226.18 o 
 -11   5  13      296.07      348.96    224.49 o 
  -9   5  13      278.04      206.09    225.69 o 
  -7   5  13     1669.06     1473.99    241.55 o 
  -5   5  13        0.44      133.06    250.22 o 
  -3   5  13      336.16      671.00    227.26 o 
 -20   6  13     1452.20     1458.51    338.23 o 
 -18   6  13      385.96      386.10    328.62 o 
 -16   6  13     1527.97     2098.00    252.68 o 
 -14   6  13     8037.34     7260.40    341.75 o 
 -12   6  13     1971.98     1758.13    378.01 o 
 -10   6  13        5.53        6.41    280.35 o 
  -8   6  13     3754.14     3995.38    323.62 o 
  -6   6  13     4636.86     4286.99    358.84 o 
 -28   0  14      328.41      164.29    285.88 o 
 -26   0  14     2542.62     3164.22    354.12 o 
 -24   0  14    12763.54    11587.27    791.00 o 
 -22   0  14     3059.55     3042.39    367.36 o 
 -20   0  14      886.90     1014.67    303.18 o 
 -18   0  14     5419.62     5704.66    392.44 o 
 -16   0  14    10155.35    10232.89    449.72 o 
 -14   0  14     1646.11     1515.84    438.15 o 
 -12   0  14      552.14      556.98    305.69 o 
 -10   0  14    19408.99    18451.85    959.06 o 
  -8   0  14    12436.85    12116.11    495.13 o 
  -6   0  14      482.13      629.32    307.86 o 
  -4   0  14       15.26      394.91    463.47 o 
  -2   0  14     7553.95     8731.77    489.99 o 
   0   0  14     3368.09     3400.61    421.04 o 
 -27   1  14      355.47      690.99    239.08 o 
 -25   1  14       38.39      484.94    240.09 o 
 -23   1  14       28.48      502.07    502.07 o 
 -21   1  14      964.13      894.42    257.35 o 
 -19   1  14      768.57      703.32    273.07 o 
 -17   1  14      118.30        3.52    267.49 o 
 -15   1  14      195.24      614.40    614.40 o 
 -13   1  14     1383.88     1431.24    221.69 o 
 -11   1  14      632.93     1069.72    336.16 o 
  -9   1  14       31.04      114.66    222.85 o 
  -7   1  14      159.84      272.76    272.76 o 
  -5   1  14      844.70      961.32    278.72 o 
  -3   1  14      316.19      332.07    249.07 o 
  -1   1  14      102.31      279.24    279.24 o 
 -26   2  14     1713.48     1758.16    296.01 o 
 -24   2  14     9983.69     9903.76    698.36 o 
 -22   2  14     2636.52     2625.82    281.26 o 
 -20   2  14      689.02      180.86    290.84 o 
 -18   2  14     3790.58     4070.45    294.62 o 
 -16   2  14     5529.21     5548.74    298.63 o 
 -14   2  14      256.75      533.76    208.65 o 
 -12   2  14        1.53       56.95    375.97 o 
 -10   2  14     9937.94     9127.77    351.89 o 
  -8   2  14     5722.40     5227.19    306.33 o 
  -6   2  14        1.20      210.37    204.73 o 
  -4   2  14      176.66      130.66    227.35 o 
  -2   2  14     4534.02     4609.84    304.23 o 
 -25   3  14      238.68      473.79    252.87 o 
 -23   3  14       58.58      388.10    495.20 o 
 -21   3  14     4755.18     4600.62    323.07 o 
 -19   3  14     4241.73     4606.21    453.42 o 
 -17   3  14      772.67      594.97    243.50 o 
 -15   3  14      849.42      681.37    262.08 o 
 -13   3  14     5315.62     5172.46    293.09 o 
 -11   3  14     1733.03     1940.29    264.35 o 
  -9   3  14       14.82      222.88    265.45 o 
  -7   3  14     1242.49     1190.44    261.07 o 
  -5   3  14     5455.64     4904.47    319.33 o 
  -3   3  14     1329.86     1432.32    241.64 o 
 -24   4  14     2612.24     2006.55    286.45 o 
 -22   4  14      523.46      754.54    231.80 o 
 -20   4  14      639.26      549.03    247.78 o 
 -18   4  14      958.17      800.36    373.85 o 
 -16   4  14      504.00       40.25    391.36 o 
 -14   4  14      277.44      135.61    228.72 o 
 -12   4  14      285.47       75.68    218.69 o 
 -10   4  14     2156.72     2158.12    247.60 o 
  -8   4  14      670.14      161.44    240.06 o 
  -6   4  14      563.14      560.83    243.08 o 
  -4   4  14      706.50     1082.33    226.87 o 
 -21   5  14     4066.35     4256.10    333.82 o 
 -19   5  14     4585.64     4404.81    580.81 o 
 -17   5  14      698.56      741.60    214.18 o 
 -15   5  14      760.16      780.83    409.24 o 
 -13   5  14     5129.33     5263.53    312.05 o 
 -11   5  14     1098.90      676.52    249.98 o 
  -9   5  14        5.51      296.56    217.60 o 
  -7   5  14     1746.70     2313.03    282.02 o 
 -27   1  15      462.69      118.32    253.12 o 
 -25   1  15       25.31        9.86    253.42 o 
 -23   1  15     4896.67     5433.94    320.95 o 
 -21   1  15     1477.81     1525.04    256.68 o 
 -19   1  15      126.84      218.85    220.86 o 
 -17   1  15     2304.60     3096.70    275.58 o 
 -15   1  15    19022.49    19107.91    989.04 o 
 -13   1  15     1556.92     1911.04    261.81 o 
 -11   1  15      367.06      657.04    346.20 o 
  -9   1  15     1707.97     2074.71    271.34 o 
  -7   1  15     8022.29     7874.34    416.97 o 
  -5   1  15      659.03      991.18    304.36 o 
 -26   2  15     1382.19      766.02    274.77 o 
 -24   2  15      643.20      225.25    259.86 o 
 -22   2  15      211.84      703.67    251.45 o 
 -20   2  15      861.58     1264.51    405.20 o 
 -18   2  15     1042.57      743.91    243.05 o 
 -16   2  15       40.47      196.29    341.01 o 
 -14   2  15        9.71      118.58    249.54 o 
 -12   2  15     1708.01     1860.49    339.09 o 
 -10   2  15     2114.13     1950.40    252.35 o 
  -8   2  15      142.52      503.61    215.59 o 
  -6   2  15      233.86      162.66    247.24 o 
  -4   2  15     1171.87      748.59    292.62 o 
 -23   3  15     3267.15     3491.64    496.68 o 
 -21   3  15     1023.93      875.52    251.20 o 
 -19   3  15       92.00      231.97    231.97 o 
 -17   3  15      816.40      472.73    256.74 o 
 -15   3  15     8737.98     8379.01    455.93 o 
 -13   3  15      241.69      248.89    223.80 o 
 -11   3  15      515.87      536.46    228.37 o 
  -9   3  15      504.07       95.49    231.91 o 
  -7   3  15     2758.92     2303.08    408.82 o 
 -22   4  15      550.48      505.94    254.24 o 
 -20   4  15     3448.95     3728.63    523.73 o 
 -18   4  15     5075.64     4673.77    347.65 o 
 -16   4  15      108.81      224.21    222.44 o 
 -14   4  15      166.15      855.77    333.45 o 
 -12   4  15     4299.25     3849.74    299.95 o 
 -10   4  15     5316.44     4365.61    313.63 o 
  -8   4  15      477.51      783.24    227.72 o 
 -15   5  15      918.64      565.51    245.89 o 
 -24   0  16      309.14      444.21    310.88 o 
 -22   0  16     5929.52     5884.18    443.72 o 
 -20   0  16     8404.95     8166.52    457.74 o 
 -18   0  16      126.74      147.57    291.25 o 
 -16   0  16      114.67      132.24    285.83 o 
 -14   0  16     4715.24     4417.90    380.03 o 
 -12   0  16     4081.96     4574.86    438.20 o 
 -10   0  16        4.04      434.16    267.72 o 
  -8   0  16     2051.76     2416.91    344.47 o 
 -23   1  16      281.70      580.10    242.85 o 
 -21   1  16        0.35       31.21    334.82 o 
 -19   1  16       46.20       46.12    381.59 o 
 -17   1  16      332.37      563.47    240.76 o 
 -15   1  16      166.29      308.47    303.92 o 
 -13   1  16       29.80      111.76    236.81 o 
 -11   1  16      303.61      563.74    459.56 o 
  -9   1  16      390.88      575.26    233.73 o 
 -22   2  16     3775.81     3756.57    473.39 o 
 -20   2  16     5281.89     5352.55    319.11 o 
 -18   2  16        1.58      126.99    222.28 o 
 -16   2  16        1.63       66.24    231.69 o 
 -14   2  16     2823.43     2900.84    278.43 o 
 -12   2  16     2678.36     2423.62    370.90 o 
 -10   2  16        9.85       53.03    248.97 o 
 -21   3  16        1.58      492.47    416.49 o 
 -19   3  16      689.60      796.08    533.29 o 
 -17   3  16     3123.46     2705.71    452.46 o 
 -15   3  16     1281.64     1507.36    329.03 o 
 -13   3  16      149.49      147.88    247.41 o 
 -11   3  16     1636.31     2025.85    252.98 o 
 -19   1  17     2910.20     2779.28    321.82 o 
 -17   1  17      318.51      485.23    233.57 o 
 -15   1  17      136.99      402.96    232.48 o 
                                                 
